# Supplementary material for: Elimination of African Onchocerciasis: Modeling the Impact of Increasing the Frequency of Ivermectin Mass Treatment
Source: PLoS One. 2014 Dec 29;9(12):e115886. doi: 10.1371/journal.pone.0115886 (PMC4278850; doi:10.1371/journal.pone.0115886)
Supplement: S1 File — Contains a spreadsheet with the results of all the simulations from the main analysis, along with instructions on how to search and interpret them. (ZIP) [file pone.0115886.s006.zip]

Archive with 3 entries (2 files):
- simulation results.xlsx
- __MACOSX/
- __MACOSX/._simulation results.xlsx
