# Supplementary material for: Elimination of African Onchocerciasis: Modeling the Impact of Increasing the Frequency of Ivermectin Mass Treatment
Source: PLoS One. 2014 Dec 29;9(12):e115886. doi: 10.1371/journal.pone.0115886 (PMC4278850; doi:10.1371/journal.pone.0115886)
Supplement: S1 File — Contains a spreadsheet with the results of all the simulations from the main analysis, along with instructions on how to search and interpret them. (ZIP) [file pone.0115886.s006.zip › simulation results.xlsx]

## Sheet: Instructions
	INSTRUCTIONS
0	Things to check before starting.
a	Select the worksheet "Simulation results".
b	Check that the filter option is turned on (every column header should have a drop-down menu
	menu associated with it). If this is not the case, selected the entire first row and click Data > Filter.
c	If the filter option is already turned on, check that all filters are in neutral position (Data > Filter > Reset filters).
1	How to compare program duration and minimum number of mass treatments required
	for 99% probability of elimination for different future mass treatment strategies.
d	Select the worksheet "Simulation results".
e	From the drop-down menu in the first cell of column B, select the pre-control CMFL of interest.
f	From the drop-down menu in the first cell of column D, select number of past treatment rounds.
g	From the drop-down menu in the first cell of column E, select the past treatment coverage.
h	From the drop-down menu in the first cell of column I, select the value "1".
	Now, the worksheet should be showing the number of minimum number of treatment rounds
	(column H) and remaining program duration (column K) to achieve 99% probability of elimination,
	and such for different future mass treatment strategies in terms of frequency (column F) and
	coverage (column G), two different assumptions about ivermectin efficacy (column A), and
	potentially two different assumptions about variance in exposure to fly bites (column C, only
	applicable topre-control CMFL of 5 and 10 mf/ss). Additional filters can be specified for columns
	A, C, F, and G, although for a good first overview, we advise that these remain untouched.
	For some scenarios, the predicted probability of elimination (column J) may not reach 99%
	within 20 future mass treatments (the maximum number of simulated treatments in this study).
	For such scenarios, the worksheet will be showing the outcome of 20 future mass treatments,
	marked by a red "1" in column I.
	Note that the simulations results are based on the assumption that coverage of past mass
	treatment rounds has been stable. In practice, this is more than often not the case (but in
	this study it was not feasible to simulate all possible histories of mass treatment). Therefore,
	we recommend that the reader selects the number of past mass treatments and past coverage
	which is most close to whatever scenario they are interested in, and explore how the
	predictions change when a slightly alternative parameters are selected. E.g., if one is interested
	in a setting with 2 past treatment rounds at 45% coverage, and 3 past rounds at 65% coverage,
	one might want to look first at the simulated scenarios for just 3 past rounds at 65% coverage, and
	then perhaps at 4 past rounds at 65% coverage.
2	How to evaluate the change in probability of elimination with increasing numbers
	of future mass treatment rounds.
i	Perform steps d - g described above
j	Optionally, define additional filters for future mass treatment strategy (columns F and G), and/or
	ivermectin efficacy (column A), and/or variance in exposure to fly bites (column C).
k	Check that the filter in column I is in neutral position (from drop-down menu in first cell of
	column I, choose the option to reset/remove the filter).
	Now, the worksheet should be showing how probability of elimination increases with
	the number of future mass treatment rounds (column J) for the selected scenarios.

## Sheet: Simulation results
Assumption set for ivermectin efficacy	Pre-control CMFL (mf/ss)	Variance of individual exposure to fly bites	Number of past treatment rounds	Coverage of past mass treatment rounds	Future treatment frequency	Coverage of future mass treatment rounds	Number of future treatment rounds	Filter for minimum number of treatment rounds required to achieve 99% probability elimination	Probability of elimination 50 years after the last treatment round	Remaining program duration (years)
1	5	0.29	0	0.5	annual	0.5	0	0	0.089	0
1	5	0.29	0	0.5	annual	0.5	1	0	0.105	1
1	5	0.29	0	0.5	annual	0.5	2	0	0.131	2
1	5	0.29	0	0.5	annual	0.5	3	0	0.16	3
1	5	0.29	0	0.5	annual	0.5	4	0	0.263	4
1	5	0.29	0	0.5	annual	0.5	5	0	0.418	5
1	5	0.29	0	0.5	annual	0.5	6	0	0.607	6
1	5	0.29	0	0.5	annual	0.5	7	0	0.74	7
1	5	0.29	0	0.5	annual	0.5	8	0	0.874	8
1	5	0.29	0	0.5	annual	0.5	9	0	0.95	9
1	5	0.29	0	0.5	annual	0.5	10	0	0.981	10
1	5	0.29	0	0.5	annual	0.5	11	0	0.989	11
1	5	0.29	0	0.5	annual	0.5	12	1	1	12
1	5	0.29	0	0.5	annual	0.5	13	0	1	13
1	5	0.29	0	0.5	annual	0.5	14	0	1	14
1	5	0.29	0	0.5	annual	0.5	15	0	1	15
1	5	0.29	0	0.5	annual	0.5	16	0	1	16
1	5	0.29	0	0.5	annual	0.5	17	0	1	17
1	5	0.29	0	0.5	annual	0.5	18	0	1	18
1	5	0.29	0	0.5	annual	0.5	19	0	1	19
1	5	0.29	0	0.5	annual	0.5	20	0	1	20
1	5	0.29	0	0.5	annual	0.65	0	0	0.089	0
1	5	0.29	0	0.5	annual	0.65	1	0	0.111	1
1	5	0.29	0	0.5	annual	0.65	2	0	0.151	2
1	5	0.29	0	0.5	annual	0.65	3	0	0.303	3
1	5	0.29	0	0.5	annual	0.65	4	0	0.496	4
1	5	0.29	0	0.5	annual	0.65	5	0	0.792	5
1	5	0.29	0	0.5	annual	0.65	6	0	0.931	6
1	5	0.29	0	0.5	annual	0.65	7	0	0.98	7
1	5	0.29	0	0.5	annual	0.65	8	1	0.999	8
1	5	0.29	0	0.5	annual	0.65	9	0	0.999	9
1	5	0.29	0	0.5	annual	0.65	10	0	1	10
1	5	0.29	0	0.5	annual	0.65	11	0	1	11
1	5	0.29	0	0.5	annual	0.65	12	0	1	12
1	5	0.29	0	0.5	annual	0.65	13	0	1	13
1	5	0.29	0	0.5	annual	0.65	14	0	1	14
1	5	0.29	0	0.5	annual	0.65	15	0	1	15
1	5	0.29	0	0.5	annual	0.65	16	0	1	16
1	5	0.29	0	0.5	annual	0.65	17	0	1	17
1	5	0.29	0	0.5	annual	0.65	18	0	1	18
1	5	0.29	0	0.5	annual	0.65	19	0	1	19
1	5	0.29	0	0.5	annual	0.65	20	0	1	20
1	5	0.29	0	0.5	3-monthly	0.5	0	0	0.089	0
1	5	0.29	0	0.5	3-monthly	0.5	1	0	0.086	0.25
1	5	0.29	0	0.5	3-monthly	0.5	2	0	0.105	0.5
1	5	0.29	0	0.5	3-monthly	0.5	3	0	0.146	0.75
1	5	0.29	0	0.5	3-monthly	0.5	4	0	0.202	1
1	5	0.29	0	0.5	3-monthly	0.5	5	0	0.276	1.25
1	5	0.29	0	0.5	3-monthly	0.5	6	0	0.418	1.5
1	5	0.29	0	0.5	3-monthly	0.5	7	0	0.566	1.75
1	5	0.29	0	0.5	3-monthly	0.5	8	0	0.671	2
1	5	0.29	0	0.5	3-monthly	0.5	9	0	0.742	2.25
1	5	0.29	0	0.5	3-monthly	0.5	10	0	0.835	2.5
1	5	0.29	0	0.5	3-monthly	0.5	11	0	0.906	2.75
1	5	0.29	0	0.5	3-monthly	0.5	12	0	0.946	3
1	5	0.29	0	0.5	3-monthly	0.5	13	0	0.966	3.25
1	5	0.29	0	0.5	3-monthly	0.5	14	0	0.964	3.5
1	5	0.29	0	0.5	3-monthly	0.5	15	0	0.989	3.75
1	5	0.29	0	0.5	3-monthly	0.5	16	1	0.994	4
1	5	0.29	0	0.5	3-monthly	0.5	17	0	0.992	4.25
1	5	0.29	0	0.5	3-monthly	0.5	18	0	0.996	4.5
1	5	0.29	0	0.5	3-monthly	0.5	19	0	1	4.75
1	5	0.29	0	0.5	3-monthly	0.5	20	0	0.999	5
1	5	0.29	0	0.5	3-monthly	0.65	0	0	0.089	0
1	5	0.29	0	0.5	3-monthly	0.65	1	0	0.094	0.25
1	5	0.29	0	0.5	3-monthly	0.65	2	0	0.138	0.5
1	5	0.29	0	0.5	3-monthly	0.65	3	0	0.221	0.75
1	5	0.29	0	0.5	3-monthly	0.65	4	0	0.383	1
1	5	0.29	0	0.5	3-monthly	0.65	5	0	0.532	1.25
1	5	0.29	0	0.5	3-monthly	0.65	6	0	0.748	1.5
1	5	0.29	0	0.5	3-monthly	0.65	7	0	0.881	1.75
1	5	0.29	0	0.5	3-monthly	0.65	8	0	0.953	2
1	5	0.29	0	0.5	3-monthly	0.65	9	0	0.978	2.25
1	5	0.29	0	0.5	3-monthly	0.65	10	0	0.983	2.5
1	5	0.29	0	0.5	3-monthly	0.65	11	1	0.996	2.75
1	5	0.29	0	0.5	3-monthly	0.65	12	0	0.997	3
1	5	0.29	0	0.5	3-monthly	0.65	13	0	0.999	3.25
1	5	0.29	0	0.5	3-monthly	0.65	14	0	0.999	3.5
1	5	0.29	0	0.5	3-monthly	0.65	15	0	1	3.75
1	5	0.29	0	0.5	3-monthly	0.65	16	0	0.999	4
1	5	0.29	0	0.5	3-monthly	0.65	17	0	1	4.25
1	5	0.29	0	0.5	3-monthly	0.65	18	0	1	4.5
1	5	0.29	0	0.5	3-monthly	0.65	19	0	1	4.75
1	5	0.29	0	0.5	3-monthly	0.65	20	0	1	5
1	5	0.29	0	0.5	6-monthly	0.5	0	0	0.089	0
1	5	0.29	0	0.5	6-monthly	0.5	1	0	0.097	0.5
1	5	0.29	0	0.5	6-monthly	0.5	2	0	0.122	1
1	5	0.29	0	0.5	6-monthly	0.5	3	0	0.148	1.5
1	5	0.29	0	0.5	6-monthly	0.5	4	0	0.233	2
1	5	0.29	0	0.5	6-monthly	0.5	5	0	0.339	2.5
1	5	0.29	0	0.5	6-monthly	0.5	6	0	0.466	3
1	5	0.29	0	0.5	6-monthly	0.5	7	0	0.616	3.5
1	5	0.29	0	0.5	6-monthly	0.5	8	0	0.776	4
1	5	0.29	0	0.5	6-monthly	0.5	9	0	0.862	4.5
1	5	0.29	0	0.5	6-monthly	0.5	10	0	0.928	5
1	5	0.29	0	0.5	6-monthly	0.5	11	0	0.957	5.5
1	5	0.29	0	0.5	6-monthly	0.5	12	0	0.986	6
1	5	0.29	0	0.5	6-monthly	0.5	13	0	0.988	6.5
1	5	0.29	0	0.5	6-monthly	0.5	14	1	0.999	7
1	5	0.29	0	0.5	6-monthly	0.5	15	0	1	7.5
1	5	0.29	0	0.5	6-monthly	0.5	16	0	0.999	8
1	5	0.29	0	0.5	6-monthly	0.5	17	0	1	8.5
1	5	0.29	0	0.5	6-monthly	0.5	18	0	1	9
1	5	0.29	0	0.5	6-monthly	0.5	19	0	1	9.5
1	5	0.29	0	0.5	6-monthly	0.5	20	0	1	10
1	5	0.29	0	0.5	6-monthly	0.65	0	0	0.089	0
1	5	0.29	0	0.5	6-monthly	0.65	1	0	0.097	0.5
1	5	0.29	0	0.5	6-monthly	0.65	2	0	0.143	1
1	5	0.29	0	0.5	6-monthly	0.65	3	0	0.23	1.5
1	5	0.29	0	0.5	6-monthly	0.65	4	0	0.444	2
1	5	0.29	0	0.5	6-monthly	0.65	5	0	0.648	2.5
1	5	0.29	0	0.5	6-monthly	0.65	6	0	0.846	3
1	5	0.29	0	0.5	6-monthly	0.65	7	0	0.938	3.5
1	5	0.29	0	0.5	6-monthly	0.65	8	0	0.981	4
1	5	0.29	0	0.5	6-monthly	0.65	9	1	0.993	4.5
1	5	0.29	0	0.5	6-monthly	0.65	10	0	1	5
1	5	0.29	0	0.5	6-monthly	0.65	11	0	1	5.5
1	5	0.29	0	0.5	6-monthly	0.65	12	0	1	6
1	5	0.29	0	0.5	6-monthly	0.65	13	0	1	6.5
1	5	0.29	0	0.5	6-monthly	0.65	14	0	1	7
1	5	0.29	0	0.5	6-monthly	0.65	15	0	1	7.5
1	5	0.29	0	0.5	6-monthly	0.65	16	0	1	8
1	5	0.29	0	0.5	6-monthly	0.65	17	0	1	8.5
1	5	0.29	0	0.5	6-monthly	0.65	18	0	1	9
1	5	0.29	0	0.5	6-monthly	0.65	19	0	1	9.5
1	5	0.29	0	0.5	6-monthly	0.65	20	0	1	10
1	5	0.29	0	0.65	annual	0.5	0	0	0.089	0
1	5	0.29	0	0.65	annual	0.5	1	0	0.105	1
1	5	0.29	0	0.65	annual	0.5	2	0	0.131	2
1	5	0.29	0	0.65	annual	0.5	3	0	0.16	3
1	5	0.29	0	0.65	annual	0.5	4	0	0.263	4
1	5	0.29	0	0.65	annual	0.5	5	0	0.418	5
1	5	0.29	0	0.65	annual	0.5	6	0	0.607	6
1	5	0.29	0	0.65	annual	0.5	7	0	0.74	7
1	5	0.29	0	0.65	annual	0.5	8	0	0.874	8
1	5	0.29	0	0.65	annual	0.5	9	0	0.95	9
1	5	0.29	0	0.65	annual	0.5	10	0	0.981	10
1	5	0.29	0	0.65	annual	0.5	11	0	0.989	11
1	5	0.29	0	0.65	annual	0.5	12	1	1	12
1	5	0.29	0	0.65	annual	0.5	13	0	1	13
1	5	0.29	0	0.65	annual	0.5	14	0	1	14
1	5	0.29	0	0.65	annual	0.5	15	0	1	15
1	5	0.29	0	0.65	annual	0.5	16	0	1	16
1	5	0.29	0	0.65	annual	0.5	17	0	1	17
1	5	0.29	0	0.65	annual	0.5	18	0	1	18
1	5	0.29	0	0.65	annual	0.5	19	0	1	19
1	5	0.29	0	0.65	annual	0.5	20	0	1	20
1	5	0.29	0	0.65	annual	0.65	0	0	0.089	0
1	5	0.29	0	0.65	annual	0.65	1	0	0.111	1
1	5	0.29	0	0.65	annual	0.65	2	0	0.151	2
1	5	0.29	0	0.65	annual	0.65	3	0	0.303	3
1	5	0.29	0	0.65	annual	0.65	4	0	0.496	4
1	5	0.29	0	0.65	annual	0.65	5	0	0.792	5
1	5	0.29	0	0.65	annual	0.65	6	0	0.931	6
1	5	0.29	0	0.65	annual	0.65	7	0	0.98	7
1	5	0.29	0	0.65	annual	0.65	8	1	0.999	8
1	5	0.29	0	0.65	annual	0.65	9	0	0.999	9
1	5	0.29	0	0.65	annual	0.65	10	0	1	10
1	5	0.29	0	0.65	annual	0.65	11	0	1	11
1	5	0.29	0	0.65	annual	0.65	12	0	1	12
1	5	0.29	0	0.65	annual	0.65	13	0	1	13
1	5	0.29	0	0.65	annual	0.65	14	0	1	14
1	5	0.29	0	0.65	annual	0.65	15	0	1	15
1	5	0.29	0	0.65	annual	0.65	16	0	1	16
1	5	0.29	0	0.65	annual	0.65	17	0	1	17
1	5	0.29	0	0.65	annual	0.65	18	0	1	18
1	5	0.29	0	0.65	annual	0.65	19	0	1	19
1	5	0.29	0	0.65	annual	0.65	20	0	1	20
1	5	0.29	0	0.65	annual	0.8	0	0	0.089	0
1	5	0.29	0	0.65	annual	0.8	1	0	0.117	1
1	5	0.29	0	0.65	annual	0.8	2	0	0.201	2
1	5	0.29	0	0.65	annual	0.8	3	0	0.419	3
1	5	0.29	0	0.65	annual	0.8	4	0	0.771	4
1	5	0.29	0	0.65	annual	0.8	5	0	0.949	5
1	5	0.29	0	0.65	annual	0.8	6	1	0.993	6
1	5	0.29	0	0.65	annual	0.8	7	0	1	7
1	5	0.29	0	0.65	annual	0.8	8	0	1	8
1	5	0.29	0	0.65	annual	0.8	9	0	1	9
1	5	0.29	0	0.65	annual	0.8	10	0	1	10
1	5	0.29	0	0.65	annual	0.8	11	0	1	11
1	5	0.29	0	0.65	annual	0.8	12	0	1	12
1	5	0.29	0	0.65	annual	0.8	13	0	1	13
1	5	0.29	0	0.65	annual	0.8	14	0	1	14
1	5	0.29	0	0.65	annual	0.8	15	0	1	15
1	5	0.29	0	0.65	annual	0.8	16	0	1	16
1	5	0.29	0	0.65	annual	0.8	17	0	1	17
1	5	0.29	0	0.65	annual	0.8	18	0	1	18
1	5	0.29	0	0.65	annual	0.8	19	0	1	19
1	5	0.29	0	0.65	annual	0.8	20	0	1	20
1	5	0.29	0	0.65	3-monthly	0.5	0	0	0.089	0
1	5	0.29	0	0.65	3-monthly	0.5	1	0	0.086	0.25
1	5	0.29	0	0.65	3-monthly	0.5	2	0	0.105	0.5
1	5	0.29	0	0.65	3-monthly	0.5	3	0	0.146	0.75
1	5	0.29	0	0.65	3-monthly	0.5	4	0	0.202	1
1	5	0.29	0	0.65	3-monthly	0.5	5	0	0.276	1.25
1	5	0.29	0	0.65	3-monthly	0.5	6	0	0.418	1.5
1	5	0.29	0	0.65	3-monthly	0.5	7	0	0.566	1.75
1	5	0.29	0	0.65	3-monthly	0.5	8	0	0.671	2
1	5	0.29	0	0.65	3-monthly	0.5	9	0	0.742	2.25
1	5	0.29	0	0.65	3-monthly	0.5	10	0	0.835	2.5
1	5	0.29	0	0.65	3-monthly	0.5	11	0	0.906	2.75
1	5	0.29	0	0.65	3-monthly	0.5	12	0	0.946	3
1	5	0.29	0	0.65	3-monthly	0.5	13	0	0.966	3.25
1	5	0.29	0	0.65	3-monthly	0.5	14	0	0.964	3.5
1	5	0.29	0	0.65	3-monthly	0.5	15	0	0.989	3.75
1	5	0.29	0	0.65	3-monthly	0.5	16	1	0.994	4
1	5	0.29	0	0.65	3-monthly	0.5	17	0	0.992	4.25
1	5	0.29	0	0.65	3-monthly	0.5	18	0	0.996	4.5
1	5	0.29	0	0.65	3-monthly	0.5	19	0	1	4.75
1	5	0.29	0	0.65	3-monthly	0.5	20	0	0.999	5
1	5	0.29	0	0.65	3-monthly	0.65	0	0	0.089	0
1	5	0.29	0	0.65	3-monthly	0.65	1	0	0.094	0.25
1	5	0.29	0	0.65	3-monthly	0.65	2	0	0.138	0.5
1	5	0.29	0	0.65	3-monthly	0.65	3	0	0.221	0.75
1	5	0.29	0	0.65	3-monthly	0.65	4	0	0.383	1
1	5	0.29	0	0.65	3-monthly	0.65	5	0	0.532	1.25
1	5	0.29	0	0.65	3-monthly	0.65	6	0	0.748	1.5
1	5	0.29	0	0.65	3-monthly	0.65	7	0	0.881	1.75
1	5	0.29	0	0.65	3-monthly	0.65	8	0	0.953	2
1	5	0.29	0	0.65	3-monthly	0.65	9	0	0.978	2.25
1	5	0.29	0	0.65	3-monthly	0.65	10	0	0.983	2.5
1	5	0.29	0	0.65	3-monthly	0.65	11	1	0.996	2.75
1	5	0.29	0	0.65	3-monthly	0.65	12	0	0.997	3
1	5	0.29	0	0.65	3-monthly	0.65	13	0	0.999	3.25
1	5	0.29	0	0.65	3-monthly	0.65	14	0	0.999	3.5
1	5	0.29	0	0.65	3-monthly	0.65	15	0	1	3.75
1	5	0.29	0	0.65	3-monthly	0.65	16	0	0.999	4
1	5	0.29	0	0.65	3-monthly	0.65	17	0	1	4.25
1	5	0.29	0	0.65	3-monthly	0.65	18	0	1	4.5
1	5	0.29	0	0.65	3-monthly	0.65	19	0	1	4.75
1	5	0.29	0	0.65	3-monthly	0.65	20	0	1	5
1	5	0.29	0	0.65	3-monthly	0.8	0	0	0.089	0
1	5	0.29	0	0.65	3-monthly	0.8	1	0	0.094	0.25
1	5	0.29	0	0.65	3-monthly	0.8	2	0	0.165	0.5
1	5	0.29	0	0.65	3-monthly	0.8	3	0	0.315	0.75
1	5	0.29	0	0.65	3-monthly	0.8	4	0	0.539	1
1	5	0.29	0	0.65	3-monthly	0.8	5	0	0.753	1.25
1	5	0.29	0	0.65	3-monthly	0.8	6	0	0.901	1.5
1	5	0.29	0	0.65	3-monthly	0.8	7	0	0.975	1.75
1	5	0.29	0	0.65	3-monthly	0.8	8	1	0.992	2
1	5	0.29	0	0.65	3-monthly	0.8	9	0	0.995	2.25
1	5	0.29	0	0.65	3-monthly	0.8	10	0	0.999	2.5
1	5	0.29	0	0.65	3-monthly	0.8	11	0	1	2.75
1	5	0.29	0	0.65	3-monthly	0.8	12	0	1	3
1	5	0.29	0	0.65	3-monthly	0.8	13	0	1	3.25
1	5	0.29	0	0.65	3-monthly	0.8	14	0	1	3.5
1	5	0.29	0	0.65	3-monthly	0.8	15	0	1	3.75
1	5	0.29	0	0.65	3-monthly	0.8	16	0	1	4
1	5	0.29	0	0.65	3-monthly	0.8	17	0	1	4.25
1	5	0.29	0	0.65	3-monthly	0.8	18	0	1	4.5
1	5	0.29	0	0.65	3-monthly	0.8	19	0	1	4.75
1	5	0.29	0	0.65	3-monthly	0.8	20	0	1	5
1	5	0.29	0	0.65	6-monthly	0.5	0	0	0.089	0
1	5	0.29	0	0.65	6-monthly	0.5	1	0	0.097	0.5
1	5	0.29	0	0.65	6-monthly	0.5	2	0	0.122	1
1	5	0.29	0	0.65	6-monthly	0.5	3	0	0.148	1.5
1	5	0.29	0	0.65	6-monthly	0.5	4	0	0.233	2
1	5	0.29	0	0.65	6-monthly	0.5	5	0	0.339	2.5
1	5	0.29	0	0.65	6-monthly	0.5	6	0	0.466	3
1	5	0.29	0	0.65	6-monthly	0.5	7	0	0.616	3.5
1	5	0.29	0	0.65	6-monthly	0.5	8	0	0.776	4
1	5	0.29	0	0.65	6-monthly	0.5	9	0	0.862	4.5
1	5	0.29	0	0.65	6-monthly	0.5	10	0	0.928	5
1	5	0.29	0	0.65	6-monthly	0.5	11	0	0.957	5.5
1	5	0.29	0	0.65	6-monthly	0.5	12	0	0.986	6
1	5	0.29	0	0.65	6-monthly	0.5	13	0	0.988	6.5
1	5	0.29	0	0.65	6-monthly	0.5	14	1	0.999	7
1	5	0.29	0	0.65	6-monthly	0.5	15	0	1	7.5
1	5	0.29	0	0.65	6-monthly	0.5	16	0	0.999	8
1	5	0.29	0	0.65	6-monthly	0.5	17	0	1	8.5
1	5	0.29	0	0.65	6-monthly	0.5	18	0	1	9
1	5	0.29	0	0.65	6-monthly	0.5	19	0	1	9.5
1	5	0.29	0	0.65	6-monthly	0.5	20	0	1	10
1	5	0.29	0	0.65	6-monthly	0.65	0	0	0.089	0
1	5	0.29	0	0.65	6-monthly	0.65	1	0	0.097	0.5
1	5	0.29	0	0.65	6-monthly	0.65	2	0	0.143	1
1	5	0.29	0	0.65	6-monthly	0.65	3	0	0.23	1.5
1	5	0.29	0	0.65	6-monthly	0.65	4	0	0.444	2
1	5	0.29	0	0.65	6-monthly	0.65	5	0	0.648	2.5
1	5	0.29	0	0.65	6-monthly	0.65	6	0	0.846	3
1	5	0.29	0	0.65	6-monthly	0.65	7	0	0.938	3.5
1	5	0.29	0	0.65	6-monthly	0.65	8	0	0.981	4
1	5	0.29	0	0.65	6-monthly	0.65	9	1	0.993	4.5
1	5	0.29	0	0.65	6-monthly	0.65	10	0	1	5
1	5	0.29	0	0.65	6-monthly	0.65	11	0	1	5.5
1	5	0.29	0	0.65	6-monthly	0.65	12	0	1	6
1	5	0.29	0	0.65	6-monthly	0.65	13	0	1	6.5
1	5	0.29	0	0.65	6-monthly	0.65	14	0	1	7
1	5	0.29	0	0.65	6-monthly	0.65	15	0	1	7.5
1	5	0.29	0	0.65	6-monthly	0.65	16	0	1	8
1	5	0.29	0	0.65	6-monthly	0.65	17	0	1	8.5
1	5	0.29	0	0.65	6-monthly	0.65	18	0	1	9
1	5	0.29	0	0.65	6-monthly	0.65	19	0	1	9.5
1	5	0.29	0	0.65	6-monthly	0.65	20	0	1	10
1	5	0.29	0	0.65	6-monthly	0.8	0	0	0.089	0
1	5	0.29	0	0.65	6-monthly	0.8	1	0	0.104	0.5
1	5	0.29	0	0.65	6-monthly	0.8	2	0	0.178	1
1	5	0.29	0	0.65	6-monthly	0.8	3	0	0.342	1.5
1	5	0.29	0	0.65	6-monthly	0.8	4	0	0.615	2
1	5	0.29	0	0.65	6-monthly	0.8	5	0	0.85	2.5
1	5	0.29	0	0.65	6-monthly	0.8	6	0	0.962	3
1	5	0.29	0	0.65	6-monthly	0.8	7	0	0.989	3.5
1	5	0.29	0	0.65	6-monthly	0.8	8	1	1	4
1	5	0.29	0	0.65	6-monthly	0.8	9	0	1	4.5
1	5	0.29	0	0.65	6-monthly	0.8	10	0	1	5
1	5	0.29	0	0.65	6-monthly	0.8	11	0	1	5.5
1	5	0.29	0	0.65	6-monthly	0.8	12	0	1	6
1	5	0.29	0	0.65	6-monthly	0.8	13	0	1	6.5
1	5	0.29	0	0.65	6-monthly	0.8	14	0	1	7
1	5	0.29	0	0.65	6-monthly	0.8	15	0	1	7.5
1	5	0.29	0	0.65	6-monthly	0.8	16	0	1	8
1	5	0.29	0	0.65	6-monthly	0.8	17	0	1	8.5
1	5	0.29	0	0.65	6-monthly	0.8	18	0	1	9
1	5	0.29	0	0.65	6-monthly	0.8	19	0	1	9.5
1	5	0.29	0	0.65	6-monthly	0.8	20	0	1	10
1	5	0.29	0	0.8	annual	0.65	0	0	0.089	0
1	5	0.29	0	0.8	annual	0.65	1	0	0.111	1
1	5	0.29	0	0.8	annual	0.65	2	0	0.151	2
1	5	0.29	0	0.8	annual	0.65	3	0	0.303	3
1	5	0.29	0	0.8	annual	0.65	4	0	0.496	4
1	5	0.29	0	0.8	annual	0.65	5	0	0.792	5
1	5	0.29	0	0.8	annual	0.65	6	0	0.931	6
1	5	0.29	0	0.8	annual	0.65	7	0	0.98	7
1	5	0.29	0	0.8	annual	0.65	8	1	0.999	8
1	5	0.29	0	0.8	annual	0.65	9	0	0.999	9
1	5	0.29	0	0.8	annual	0.65	10	0	1	10
1	5	0.29	0	0.8	annual	0.65	11	0	1	11
1	5	0.29	0	0.8	annual	0.65	12	0	1	12
1	5	0.29	0	0.8	annual	0.65	13	0	1	13
1	5	0.29	0	0.8	annual	0.65	14	0	1	14
1	5	0.29	0	0.8	annual	0.65	15	0	1	15
1	5	0.29	0	0.8	annual	0.65	16	0	1	16
1	5	0.29	0	0.8	annual	0.65	17	0	1	17
1	5	0.29	0	0.8	annual	0.65	18	0	1	18
1	5	0.29	0	0.8	annual	0.65	19	0	1	19
1	5	0.29	0	0.8	annual	0.65	20	0	1	20
1	5	0.29	0	0.8	annual	0.8	0	0	0.089	0
1	5	0.29	0	0.8	annual	0.8	1	0	0.117	1
1	5	0.29	0	0.8	annual	0.8	2	0	0.201	2
1	5	0.29	0	0.8	annual	0.8	3	0	0.419	3
1	5	0.29	0	0.8	annual	0.8	4	0	0.771	4
1	5	0.29	0	0.8	annual	0.8	5	0	0.949	5
1	5	0.29	0	0.8	annual	0.8	6	1	0.993	6
1	5	0.29	0	0.8	annual	0.8	7	0	1	7
1	5	0.29	0	0.8	annual	0.8	8	0	1	8
1	5	0.29	0	0.8	annual	0.8	9	0	1	9
1	5	0.29	0	0.8	annual	0.8	10	0	1	10
1	5	0.29	0	0.8	annual	0.8	11	0	1	11
1	5	0.29	0	0.8	annual	0.8	12	0	1	12
1	5	0.29	0	0.8	annual	0.8	13	0	1	13
1	5	0.29	0	0.8	annual	0.8	14	0	1	14
1	5	0.29	0	0.8	annual	0.8	15	0	1	15
1	5	0.29	0	0.8	annual	0.8	16	0	1	16
1	5	0.29	0	0.8	annual	0.8	17	0	1	17
1	5	0.29	0	0.8	annual	0.8	18	0	1	18
1	5	0.29	0	0.8	annual	0.8	19	0	1	19
1	5	0.29	0	0.8	annual	0.8	20	0	1	20
1	5	0.29	0	0.8	3-monthly	0.65	0	0	0.089	0
1	5	0.29	0	0.8	3-monthly	0.65	1	0	0.094	0.25
1	5	0.29	0	0.8	3-monthly	0.65	2	0	0.138	0.5
1	5	0.29	0	0.8	3-monthly	0.65	3	0	0.221	0.75
1	5	0.29	0	0.8	3-monthly	0.65	4	0	0.383	1
1	5	0.29	0	0.8	3-monthly	0.65	5	0	0.532	1.25
1	5	0.29	0	0.8	3-monthly	0.65	6	0	0.748	1.5
1	5	0.29	0	0.8	3-monthly	0.65	7	0	0.881	1.75
1	5	0.29	0	0.8	3-monthly	0.65	8	0	0.953	2
1	5	0.29	0	0.8	3-monthly	0.65	9	0	0.978	2.25
1	5	0.29	0	0.8	3-monthly	0.65	10	0	0.983	2.5
1	5	0.29	0	0.8	3-monthly	0.65	11	1	0.996	2.75
1	5	0.29	0	0.8	3-monthly	0.65	12	0	0.997	3
1	5	0.29	0	0.8	3-monthly	0.65	13	0	0.999	3.25
1	5	0.29	0	0.8	3-monthly	0.65	14	0	0.999	3.5
1	5	0.29	0	0.8	3-monthly	0.65	15	0	1	3.75
1	5	0.29	0	0.8	3-monthly	0.65	16	0	0.999	4
1	5	0.29	0	0.8	3-monthly	0.65	17	0	1	4.25
1	5	0.29	0	0.8	3-monthly	0.65	18	0	1	4.5
1	5	0.29	0	0.8	3-monthly	0.65	19	0	1	4.75
1	5	0.29	0	0.8	3-monthly	0.65	20	0	1	5
1	5	0.29	0	0.8	3-monthly	0.8	0	0	0.089	0
1	5	0.29	0	0.8	3-monthly	0.8	1	0	0.094	0.25
1	5	0.29	0	0.8	3-monthly	0.8	2	0	0.165	0.5
1	5	0.29	0	0.8	3-monthly	0.8	3	0	0.315	0.75
1	5	0.29	0	0.8	3-monthly	0.8	4	0	0.539	1
1	5	0.29	0	0.8	3-monthly	0.8	5	0	0.753	1.25
1	5	0.29	0	0.8	3-monthly	0.8	6	0	0.901	1.5
1	5	0.29	0	0.8	3-monthly	0.8	7	0	0.975	1.75
1	5	0.29	0	0.8	3-monthly	0.8	8	1	0.992	2
1	5	0.29	0	0.8	3-monthly	0.8	9	0	0.995	2.25
1	5	0.29	0	0.8	3-monthly	0.8	10	0	0.999	2.5
1	5	0.29	0	0.8	3-monthly	0.8	11	0	1	2.75
1	5	0.29	0	0.8	3-monthly	0.8	12	0	1	3
1	5	0.29	0	0.8	3-monthly	0.8	13	0	1	3.25
1	5	0.29	0	0.8	3-monthly	0.8	14	0	1	3.5
1	5	0.29	0	0.8	3-monthly	0.8	15	0	1	3.75
1	5	0.29	0	0.8	3-monthly	0.8	16	0	1	4
1	5	0.29	0	0.8	3-monthly	0.8	17	0	1	4.25
1	5	0.29	0	0.8	3-monthly	0.8	18	0	1	4.5
1	5	0.29	0	0.8	3-monthly	0.8	19	0	1	4.75
1	5	0.29	0	0.8	3-monthly	0.8	20	0	1	5
1	5	0.29	0	0.8	6-monthly	0.65	0	0	0.089	0
1	5	0.29	0	0.8	6-monthly	0.65	1	0	0.097	0.5
1	5	0.29	0	0.8	6-monthly	0.65	2	0	0.143	1
1	5	0.29	0	0.8	6-monthly	0.65	3	0	0.23	1.5
1	5	0.29	0	0.8	6-monthly	0.65	4	0	0.444	2
1	5	0.29	0	0.8	6-monthly	0.65	5	0	0.648	2.5
1	5	0.29	0	0.8	6-monthly	0.65	6	0	0.846	3
1	5	0.29	0	0.8	6-monthly	0.65	7	0	0.938	3.5
1	5	0.29	0	0.8	6-monthly	0.65	8	0	0.981	4
1	5	0.29	0	0.8	6-monthly	0.65	9	1	0.993	4.5
1	5	0.29	0	0.8	6-monthly	0.65	10	0	1	5
1	5	0.29	0	0.8	6-monthly	0.65	11	0	1	5.5
1	5	0.29	0	0.8	6-monthly	0.65	12	0	1	6
1	5	0.29	0	0.8	6-monthly	0.65	13	0	1	6.5
1	5	0.29	0	0.8	6-monthly	0.65	14	0	1	7
1	5	0.29	0	0.8	6-monthly	0.65	15	0	1	7.5
1	5	0.29	0	0.8	6-monthly	0.65	16	0	1	8
1	5	0.29	0	0.8	6-monthly	0.65	17	0	1	8.5
1	5	0.29	0	0.8	6-monthly	0.65	18	0	1	9
1	5	0.29	0	0.8	6-monthly	0.65	19	0	1	9.5
1	5	0.29	0	0.8	6-monthly	0.65	20	0	1	10
1	5	0.29	0	0.8	6-monthly	0.8	0	0	0.089	0
1	5	0.29	0	0.8	6-monthly	0.8	1	0	0.104	0.5
1	5	0.29	0	0.8	6-monthly	0.8	2	0	0.178	1
1	5	0.29	0	0.8	6-monthly	0.8	3	0	0.342	1.5
1	5	0.29	0	0.8	6-monthly	0.8	4	0	0.615	2
1	5	0.29	0	0.8	6-monthly	0.8	5	0	0.85	2.5
1	5	0.29	0	0.8	6-monthly	0.8	6	0	0.962	3
1	5	0.29	0	0.8	6-monthly	0.8	7	0	0.989	3.5
1	5	0.29	0	0.8	6-monthly	0.8	8	1	1	4
1	5	0.29	0	0.8	6-monthly	0.8	9	0	1	4.5
1	5	0.29	0	0.8	6-monthly	0.8	10	0	1	5
1	5	0.29	0	0.8	6-monthly	0.8	11	0	1	5.5
1	5	0.29	0	0.8	6-monthly	0.8	12	0	1	6
1	5	0.29	0	0.8	6-monthly	0.8	13	0	1	6.5
1	5	0.29	0	0.8	6-monthly	0.8	14	0	1	7
1	5	0.29	0	0.8	6-monthly	0.8	15	0	1	7.5
1	5	0.29	0	0.8	6-monthly	0.8	16	0	1	8
1	5	0.29	0	0.8	6-monthly	0.8	17	0	1	8.5
1	5	0.29	0	0.8	6-monthly	0.8	18	0	1	9
1	5	0.29	0	0.8	6-monthly	0.8	19	0	1	9.5
1	5	0.29	0	0.8	6-monthly	0.8	20	0	1	10
1	5	0.29	1	0.5	annual	0.5	0	0	0.105	0
1	5	0.29	1	0.5	annual	0.5	1	0	0.131	1
1	5	0.29	1	0.5	annual	0.5	2	0	0.16	2
1	5	0.29	1	0.5	annual	0.5	3	0	0.263	3
1	5	0.29	1	0.5	annual	0.5	4	0	0.418	4
1	5	0.29	1	0.5	annual	0.5	5	0	0.607	5
1	5	0.29	1	0.5	annual	0.5	6	0	0.74	6
1	5	0.29	1	0.5	annual	0.5	7	0	0.874	7
1	5	0.29	1	0.5	annual	0.5	8	0	0.95	8
1	5	0.29	1	0.5	annual	0.5	9	0	0.981	9
1	5	0.29	1	0.5	annual	0.5	10	0	0.989	10
1	5	0.29	1	0.5	annual	0.5	11	1	1	11
1	5	0.29	1	0.5	annual	0.5	12	0	1	12
1	5	0.29	1	0.5	annual	0.5	13	0	1	13
1	5	0.29	1	0.5	annual	0.5	14	0	1	14
1	5	0.29	1	0.5	annual	0.5	15	0	1	15
1	5	0.29	1	0.5	annual	0.5	16	0	1	16
1	5	0.29	1	0.5	annual	0.5	17	0	1	17
1	5	0.29	1	0.5	annual	0.5	18	0	1	18
1	5	0.29	1	0.5	annual	0.5	19	0	1	19
1	5	0.29	1	0.5	annual	0.5	20	0	1	20
1	5	0.29	1	0.5	annual	0.65	0	0	0.105	0
1	5	0.29	1	0.5	annual	0.65	1	0	0.132	1
1	5	0.29	1	0.5	annual	0.65	2	0	0.231	2
1	5	0.29	1	0.5	annual	0.65	3	0	0.444	3
1	5	0.29	1	0.5	annual	0.65	4	0	0.726	4
1	5	0.29	1	0.5	annual	0.65	5	0	0.906	5
1	5	0.29	1	0.5	annual	0.65	6	0	0.963	6
1	5	0.29	1	0.5	annual	0.65	7	1	0.993	7
1	5	0.29	1	0.5	annual	0.65	8	0	1	8
1	5	0.29	1	0.5	annual	0.65	9	0	1	9
1	5	0.29	1	0.5	annual	0.65	10	0	1	10
1	5	0.29	1	0.5	annual	0.65	11	0	1	11
1	5	0.29	1	0.5	annual	0.65	12	0	1	12
1	5	0.29	1	0.5	annual	0.65	13	0	1	13
1	5	0.29	1	0.5	annual	0.65	14	0	1	14
1	5	0.29	1	0.5	annual	0.65	15	0	1	15
1	5	0.29	1	0.5	annual	0.65	16	0	1	16
1	5	0.29	1	0.5	annual	0.65	17	0	1	17
1	5	0.29	1	0.5	annual	0.65	18	0	1	18
1	5	0.29	1	0.5	annual	0.65	19	0	1	19
1	5	0.29	1	0.5	annual	0.65	20	0	1	20
1	5	0.29	1	0.5	3-monthly	0.5	0	0	0.105	0
1	5	0.29	1	0.5	3-monthly	0.5	1	0	0.1	0.25
1	5	0.29	1	0.5	3-monthly	0.5	2	0	0.147	0.5
1	5	0.29	1	0.5	3-monthly	0.5	3	0	0.21	0.75
1	5	0.29	1	0.5	3-monthly	0.5	4	0	0.276	1
1	5	0.29	1	0.5	3-monthly	0.5	5	0	0.389	1.25
1	5	0.29	1	0.5	3-monthly	0.5	6	0	0.554	1.5
1	5	0.29	1	0.5	3-monthly	0.5	7	0	0.674	1.75
1	5	0.29	1	0.5	3-monthly	0.5	8	0	0.789	2
1	5	0.29	1	0.5	3-monthly	0.5	9	0	0.842	2.25
1	5	0.29	1	0.5	3-monthly	0.5	10	0	0.904	2.5
1	5	0.29	1	0.5	3-monthly	0.5	11	0	0.937	2.75
1	5	0.29	1	0.5	3-monthly	0.5	12	0	0.966	3
1	5	0.29	1	0.5	3-monthly	0.5	13	0	0.972	3.25
1	5	0.29	1	0.5	3-monthly	0.5	14	0	0.984	3.5
1	5	0.29	1	0.5	3-monthly	0.5	15	1	0.991	3.75
1	5	0.29	1	0.5	3-monthly	0.5	16	0	0.996	4
1	5	0.29	1	0.5	3-monthly	0.5	17	0	0.994	4.25
1	5	0.29	1	0.5	3-monthly	0.5	18	0	0.998	4.5
1	5	0.29	1	0.5	3-monthly	0.5	19	0	0.999	4.75
1	5	0.29	1	0.5	3-monthly	0.5	20	0	0.999	5
1	5	0.29	1	0.5	3-monthly	0.65	0	0	0.105	0
1	5	0.29	1	0.5	3-monthly	0.65	1	0	0.118	0.25
1	5	0.29	1	0.5	3-monthly	0.65	2	0	0.198	0.5
1	5	0.29	1	0.5	3-monthly	0.65	3	0	0.324	0.75
1	5	0.29	1	0.5	3-monthly	0.65	4	0	0.503	1
1	5	0.29	1	0.5	3-monthly	0.65	5	0	0.669	1.25
1	5	0.29	1	0.5	3-monthly	0.65	6	0	0.845	1.5
1	5	0.29	1	0.5	3-monthly	0.65	7	0	0.942	1.75
1	5	0.29	1	0.5	3-monthly	0.65	8	0	0.965	2
1	5	0.29	1	0.5	3-monthly	0.65	9	0	0.986	2.25
1	5	0.29	1	0.5	3-monthly	0.65	10	1	0.991	2.5
1	5	0.29	1	0.5	3-monthly	0.65	11	0	1	2.75
1	5	0.29	1	0.5	3-monthly	0.65	12	0	0.997	3
1	5	0.29	1	0.5	3-monthly	0.65	13	0	0.998	3.25
1	5	0.29	1	0.5	3-monthly	0.65	14	0	0.999	3.5
1	5	0.29	1	0.5	3-monthly	0.65	15	0	1	3.75
1	5	0.29	1	0.5	3-monthly	0.65	16	0	1	4
1	5	0.29	1	0.5	3-monthly	0.65	17	0	1	4.25
1	5	0.29	1	0.5	3-monthly	0.65	18	0	1	4.5
1	5	0.29	1	0.5	3-monthly	0.65	19	0	1	4.75
1	5	0.29	1	0.5	3-monthly	0.65	20	0	1	5
1	5	0.29	1	0.5	6-monthly	0.5	0	0	0.105	0
1	5	0.29	1	0.5	6-monthly	0.5	1	0	0.113	0.5
1	5	0.29	1	0.5	6-monthly	0.5	2	0	0.163	1
1	5	0.29	1	0.5	6-monthly	0.5	3	0	0.212	1.5
1	5	0.29	1	0.5	6-monthly	0.5	4	0	0.351	2
1	5	0.29	1	0.5	6-monthly	0.5	5	0	0.499	2.5
1	5	0.29	1	0.5	6-monthly	0.5	6	0	0.629	3
1	5	0.29	1	0.5	6-monthly	0.5	7	0	0.795	3.5
1	5	0.29	1	0.5	6-monthly	0.5	8	0	0.87	4
1	5	0.29	1	0.5	6-monthly	0.5	9	0	0.932	4.5
1	5	0.29	1	0.5	6-monthly	0.5	10	0	0.971	5
1	5	0.29	1	0.5	6-monthly	0.5	11	0	0.982	5.5
1	5	0.29	1	0.5	6-monthly	0.5	12	1	0.997	6
1	5	0.29	1	0.5	6-monthly	0.5	13	0	0.997	6.5
1	5	0.29	1	0.5	6-monthly	0.5	14	0	1	7
1	5	0.29	1	0.5	6-monthly	0.5	15	0	0.999	7.5
1	5	0.29	1	0.5	6-monthly	0.5	16	0	1	8
1	5	0.29	1	0.5	6-monthly	0.5	17	0	1	8.5
1	5	0.29	1	0.5	6-monthly	0.5	18	0	1	9
1	5	0.29	1	0.5	6-monthly	0.5	19	0	1	9.5
1	5	0.29	1	0.5	6-monthly	0.5	20	0	1	10
1	5	0.29	1	0.5	6-monthly	0.65	0	0	0.105	0
1	5	0.29	1	0.5	6-monthly	0.65	1	0	0.13	0.5
1	5	0.29	1	0.5	6-monthly	0.65	2	0	0.203	1
1	5	0.29	1	0.5	6-monthly	0.65	3	0	0.364	1.5
1	5	0.29	1	0.5	6-monthly	0.65	4	0	0.597	2
1	5	0.29	1	0.5	6-monthly	0.65	5	0	0.803	2.5
1	5	0.29	1	0.5	6-monthly	0.65	6	0	0.917	3
1	5	0.29	1	0.5	6-monthly	0.65	7	0	0.97	3.5
1	5	0.29	1	0.5	6-monthly	0.65	8	1	0.995	4
1	5	0.29	1	0.5	6-monthly	0.65	9	0	1	4.5
1	5	0.29	1	0.5	6-monthly	0.65	10	0	0.999	5
1	5	0.29	1	0.5	6-monthly	0.65	11	0	1	5.5
1	5	0.29	1	0.5	6-monthly	0.65	12	0	1	6
1	5	0.29	1	0.5	6-monthly	0.65	13	0	1	6.5
1	5	0.29	1	0.5	6-monthly	0.65	14	0	1	7
1	5	0.29	1	0.5	6-monthly	0.65	15	0	1	7.5
1	5	0.29	1	0.5	6-monthly	0.65	16	0	1	8
1	5	0.29	1	0.5	6-monthly	0.65	17	0	1	8.5
1	5	0.29	1	0.5	6-monthly	0.65	18	0	1	9
1	5	0.29	1	0.5	6-monthly	0.65	19	0	1	9.5
1	5	0.29	1	0.5	6-monthly	0.65	20	0	1	10
1	5	0.29	1	0.65	annual	0.5	0	0	0.111	0
1	5	0.29	1	0.65	annual	0.5	1	0	0.14	1
1	5	0.29	1	0.65	annual	0.5	2	0	0.194	2
1	5	0.29	1	0.65	annual	0.5	3	0	0.317	3
1	5	0.29	1	0.65	annual	0.5	4	0	0.51	4
1	5	0.29	1	0.65	annual	0.5	5	0	0.694	5
1	5	0.29	1	0.65	annual	0.5	6	0	0.823	6
1	5	0.29	1	0.65	annual	0.5	7	0	0.922	7
1	5	0.29	1	0.65	annual	0.5	8	0	0.972	8
1	5	0.29	1	0.65	annual	0.5	9	1	0.99	9
1	5	0.29	1	0.65	annual	0.5	10	0	0.994	10
1	5	0.29	1	0.65	annual	0.5	11	0	1	11
1	5	0.29	1	0.65	annual	0.5	12	0	1	12
1	5	0.29	1	0.65	annual	0.5	13	0	1	13
1	5	0.29	1	0.65	annual	0.5	14	0	1	14
1	5	0.29	1	0.65	annual	0.5	15	0	1	15
1	5	0.29	1	0.65	annual	0.5	16	0	1	16
1	5	0.29	1	0.65	annual	0.5	17	0	1	17
1	5	0.29	1	0.65	annual	0.5	18	0	1	18
1	5	0.29	1	0.65	annual	0.5	19	0	1	19
1	5	0.29	1	0.65	annual	0.5	20	0	1	20
1	5	0.29	1	0.65	annual	0.65	0	0	0.111	0
1	5	0.29	1	0.65	annual	0.65	1	0	0.151	1
1	5	0.29	1	0.65	annual	0.65	2	0	0.303	2
1	5	0.29	1	0.65	annual	0.65	3	0	0.496	3
1	5	0.29	1	0.65	annual	0.65	4	0	0.792	4
1	5	0.29	1	0.65	annual	0.65	5	0	0.931	5
1	5	0.29	1	0.65	annual	0.65	6	0	0.98	6
1	5	0.29	1	0.65	annual	0.65	7	1	0.999	7
1	5	0.29	1	0.65	annual	0.65	8	0	0.999	8
1	5	0.29	1	0.65	annual	0.65	9	0	1	9
1	5	0.29	1	0.65	annual	0.65	10	0	1	10
1	5	0.29	1	0.65	annual	0.65	11	0	1	11
1	5	0.29	1	0.65	annual	0.65	12	0	1	12
1	5	0.29	1	0.65	annual	0.65	13	0	1	13
1	5	0.29	1	0.65	annual	0.65	14	0	1	14
1	5	0.29	1	0.65	annual	0.65	15	0	1	15
1	5	0.29	1	0.65	annual	0.65	16	0	1	16
1	5	0.29	1	0.65	annual	0.65	17	0	1	17
1	5	0.29	1	0.65	annual	0.65	18	0	1	18
1	5	0.29	1	0.65	annual	0.65	19	0	1	19
1	5	0.29	1	0.65	annual	0.65	20	0	1	20
1	5	0.29	1	0.65	annual	0.8	0	0	0.111	0
1	5	0.29	1	0.65	annual	0.8	1	0	0.172	1
1	5	0.29	1	0.65	annual	0.8	2	0	0.38	2
1	5	0.29	1	0.65	annual	0.8	3	0	0.734	3
1	5	0.29	1	0.65	annual	0.8	4	0	0.919	4
1	5	0.29	1	0.65	annual	0.8	5	1	0.991	5
1	5	0.29	1	0.65	annual	0.8	6	0	1	6
1	5	0.29	1	0.65	annual	0.8	7	0	1	7
1	5	0.29	1	0.65	annual	0.8	8	0	1	8
1	5	0.29	1	0.65	annual	0.8	9	0	1	9
1	5	0.29	1	0.65	annual	0.8	10	0	1	10
1	5	0.29	1	0.65	annual	0.8	11	0	1	11
1	5	0.29	1	0.65	annual	0.8	12	0	1	12
1	5	0.29	1	0.65	annual	0.8	13	0	1	13
1	5	0.29	1	0.65	annual	0.8	14	0	1	14
1	5	0.29	1	0.65	annual	0.8	15	0	1	15
1	5	0.29	1	0.65	annual	0.8	16	0	1	16
1	5	0.29	1	0.65	annual	0.8	17	0	1	17
1	5	0.29	1	0.65	annual	0.8	18	0	1	18
1	5	0.29	1	0.65	annual	0.8	19	0	1	19
1	5	0.29	1	0.65	annual	0.8	20	0	1	20
1	5	0.29	1	0.65	3-monthly	0.5	0	0	0.111	0
1	5	0.29	1	0.65	3-monthly	0.5	1	0	0.115	0.25
1	5	0.29	1	0.65	3-monthly	0.5	2	0	0.173	0.5
1	5	0.29	1	0.65	3-monthly	0.5	3	0	0.239	0.75
1	5	0.29	1	0.65	3-monthly	0.5	4	0	0.332	1
1	5	0.29	1	0.65	3-monthly	0.5	5	0	0.449	1.25
1	5	0.29	1	0.65	3-monthly	0.5	6	0	0.622	1.5
1	5	0.29	1	0.65	3-monthly	0.5	7	0	0.74	1.75
1	5	0.29	1	0.65	3-monthly	0.5	8	0	0.826	2
1	5	0.29	1	0.65	3-monthly	0.5	9	0	0.874	2.25
1	5	0.29	1	0.65	3-monthly	0.5	10	0	0.929	2.5
1	5	0.29	1	0.65	3-monthly	0.5	11	0	0.96	2.75
1	5	0.29	1	0.65	3-monthly	0.5	12	0	0.973	3
1	5	0.29	1	0.65	3-monthly	0.5	13	0	0.977	3.25
1	5	0.29	1	0.65	3-monthly	0.5	14	0	0.986	3.5
1	5	0.29	1	0.65	3-monthly	0.5	15	1	0.996	3.75
1	5	0.29	1	0.65	3-monthly	0.5	16	0	0.999	4
1	5	0.29	1	0.65	3-monthly	0.5	17	0	0.997	4.25
1	5	0.29	1	0.65	3-monthly	0.5	18	0	0.998	4.5
1	5	0.29	1	0.65	3-monthly	0.5	19	0	0.999	4.75
1	5	0.29	1	0.65	3-monthly	0.5	20	0	1	5
1	5	0.29	1	0.65	3-monthly	0.65	0	0	0.111	0
1	5	0.29	1	0.65	3-monthly	0.65	1	0	0.135	0.25
1	5	0.29	1	0.65	3-monthly	0.65	2	0	0.223	0.5
1	5	0.29	1	0.65	3-monthly	0.65	3	0	0.364	0.75
1	5	0.29	1	0.65	3-monthly	0.65	4	0	0.56	1
1	5	0.29	1	0.65	3-monthly	0.65	5	0	0.724	1.25
1	5	0.29	1	0.65	3-monthly	0.65	6	0	0.884	1.5
1	5	0.29	1	0.65	3-monthly	0.65	7	0	0.944	1.75
1	5	0.29	1	0.65	3-monthly	0.65	8	0	0.968	2
1	5	0.29	1	0.65	3-monthly	0.65	9	1	0.992	2.25
1	5	0.29	1	0.65	3-monthly	0.65	10	0	0.995	2.5
1	5	0.29	1	0.65	3-monthly	0.65	11	0	0.999	2.75
1	5	0.29	1	0.65	3-monthly	0.65	12	0	0.999	3
1	5	0.29	1	0.65	3-monthly	0.65	13	0	1	3.25
1	5	0.29	1	0.65	3-monthly	0.65	14	0	0.999	3.5
1	5	0.29	1	0.65	3-monthly	0.65	15	0	1	3.75
1	5	0.29	1	0.65	3-monthly	0.65	16	0	1	4
1	5	0.29	1	0.65	3-monthly	0.65	17	0	1	4.25
1	5	0.29	1	0.65	3-monthly	0.65	18	0	1	4.5
1	5	0.29	1	0.65	3-monthly	0.65	19	0	1	4.75
1	5	0.29	1	0.65	3-monthly	0.65	20	0	1	5
1	5	0.29	1	0.65	3-monthly	0.8	0	0	0.111	0
1	5	0.29	1	0.65	3-monthly	0.8	1	0	0.142	0.25
1	5	0.29	1	0.65	3-monthly	0.8	2	0	0.273	0.5
1	5	0.29	1	0.65	3-monthly	0.8	3	0	0.529	0.75
1	5	0.29	1	0.65	3-monthly	0.8	4	0	0.724	1
1	5	0.29	1	0.65	3-monthly	0.8	5	0	0.891	1.25
1	5	0.29	1	0.65	3-monthly	0.8	6	0	0.951	1.5
1	5	0.29	1	0.65	3-monthly	0.8	7	0	0.982	1.75
1	5	0.29	1	0.65	3-monthly	0.8	8	1	0.996	2
1	5	0.29	1	0.65	3-monthly	0.8	9	0	0.997	2.25
1	5	0.29	1	0.65	3-monthly	0.8	10	0	0.998	2.5
1	5	0.29	1	0.65	3-monthly	0.8	11	0	0.999	2.75
1	5	0.29	1	0.65	3-monthly	0.8	12	0	1	3
1	5	0.29	1	0.65	3-monthly	0.8	13	0	1	3.25
1	5	0.29	1	0.65	3-monthly	0.8	14	0	1	3.5
1	5	0.29	1	0.65	3-monthly	0.8	15	0	1	3.75
1	5	0.29	1	0.65	3-monthly	0.8	16	0	1	4
1	5	0.29	1	0.65	3-monthly	0.8	17	0	1	4.25
1	5	0.29	1	0.65	3-monthly	0.8	18	0	1	4.5
1	5	0.29	1	0.65	3-monthly	0.8	19	0	1	4.75
1	5	0.29	1	0.65	3-monthly	0.8	20	0	1	5
1	5	0.29	1	0.65	6-monthly	0.5	0	0	0.111	0
1	5	0.29	1	0.65	6-monthly	0.5	1	0	0.129	0.5
1	5	0.29	1	0.65	6-monthly	0.5	2	0	0.177	1
1	5	0.29	1	0.65	6-monthly	0.5	3	0	0.264	1.5
1	5	0.29	1	0.65	6-monthly	0.5	4	0	0.409	2
1	5	0.29	1	0.65	6-monthly	0.5	5	0	0.545	2.5
1	5	0.29	1	0.65	6-monthly	0.5	6	0	0.725	3
1	5	0.29	1	0.65	6-monthly	0.5	7	0	0.83	3.5
1	5	0.29	1	0.65	6-monthly	0.5	8	0	0.909	4
1	5	0.29	1	0.65	6-monthly	0.5	9	0	0.945	4.5
1	5	0.29	1	0.65	6-monthly	0.5	10	0	0.97	5
1	5	0.29	1	0.65	6-monthly	0.5	11	0	0.988	5.5
1	5	0.29	1	0.65	6-monthly	0.5	12	1	0.996	6
1	5	0.29	1	0.65	6-monthly	0.5	13	0	0.999	6.5
1	5	0.29	1	0.65	6-monthly	0.5	14	0	1	7
1	5	0.29	1	0.65	6-monthly	0.5	15	0	1	7.5
1	5	0.29	1	0.65	6-monthly	0.5	16	0	1	8
1	5	0.29	1	0.65	6-monthly	0.5	17	0	1	8.5
1	5	0.29	1	0.65	6-monthly	0.5	18	0	1	9
1	5	0.29	1	0.65	6-monthly	0.5	19	0	1	9.5
1	5	0.29	1	0.65	6-monthly	0.5	20	0	1	10
1	5	0.29	1	0.65	6-monthly	0.65	0	0	0.111	0
1	5	0.29	1	0.65	6-monthly	0.65	1	0	0.149	0.5
1	5	0.29	1	0.65	6-monthly	0.65	2	0	0.249	1
1	5	0.29	1	0.65	6-monthly	0.65	3	0	0.42	1.5
1	5	0.29	1	0.65	6-monthly	0.65	4	0	0.689	2
1	5	0.29	1	0.65	6-monthly	0.65	5	0	0.851	2.5
1	5	0.29	1	0.65	6-monthly	0.65	6	0	0.946	3
1	5	0.29	1	0.65	6-monthly	0.65	7	0	0.982	3.5
1	5	0.29	1	0.65	6-monthly	0.65	8	1	0.995	4
1	5	0.29	1	0.65	6-monthly	0.65	9	0	0.999	4.5
1	5	0.29	1	0.65	6-monthly	0.65	10	0	0.999	5
1	5	0.29	1	0.65	6-monthly	0.65	11	0	1	5.5
1	5	0.29	1	0.65	6-monthly	0.65	12	0	0.999	6
1	5	0.29	1	0.65	6-monthly	0.65	13	0	1	6.5
1	5	0.29	1	0.65	6-monthly	0.65	14	0	1	7
1	5	0.29	1	0.65	6-monthly	0.65	15	0	1	7.5
1	5	0.29	1	0.65	6-monthly	0.65	16	0	1	8
1	5	0.29	1	0.65	6-monthly	0.65	17	0	1	8.5
1	5	0.29	1	0.65	6-monthly	0.65	18	0	1	9
1	5	0.29	1	0.65	6-monthly	0.65	19	0	1	9.5
1	5	0.29	1	0.65	6-monthly	0.65	20	0	1	10
1	5	0.29	1	0.65	6-monthly	0.8	0	0	0.111	0
1	5	0.29	1	0.65	6-monthly	0.8	1	0	0.149	0.5
1	5	0.29	1	0.65	6-monthly	0.8	2	0	0.297	1
1	5	0.29	1	0.65	6-monthly	0.8	3	0	0.606	1.5
1	5	0.29	1	0.65	6-monthly	0.8	4	0	0.834	2
1	5	0.29	1	0.65	6-monthly	0.8	5	0	0.956	2.5
1	5	0.29	1	0.65	6-monthly	0.8	6	1	0.99	3
1	5	0.29	1	0.65	6-monthly	0.8	7	0	0.999	3.5
1	5	0.29	1	0.65	6-monthly	0.8	8	0	1	4
1	5	0.29	1	0.65	6-monthly	0.8	9	0	1	4.5
1	5	0.29	1	0.65	6-monthly	0.8	10	0	1	5
1	5	0.29	1	0.65	6-monthly	0.8	11	0	1	5.5
1	5	0.29	1	0.65	6-monthly	0.8	12	0	1	6
1	5	0.29	1	0.65	6-monthly	0.8	13	0	1	6.5
1	5	0.29	1	0.65	6-monthly	0.8	14	0	1	7
1	5	0.29	1	0.65	6-monthly	0.8	15	0	1	7.5
1	5	0.29	1	0.65	6-monthly	0.8	16	0	1	8
1	5	0.29	1	0.65	6-monthly	0.8	17	0	1	8.5
1	5	0.29	1	0.65	6-monthly	0.8	18	0	1	9
1	5	0.29	1	0.65	6-monthly	0.8	19	0	1	9.5
1	5	0.29	1	0.65	6-monthly	0.8	20	0	1	10
1	5	0.29	1	0.8	annual	0.65	0	0	0.117	0
1	5	0.29	1	0.8	annual	0.65	1	0	0.182	1
1	5	0.29	1	0.8	annual	0.65	2	0	0.321	2
1	5	0.29	1	0.8	annual	0.65	3	0	0.598	3
1	5	0.29	1	0.8	annual	0.65	4	0	0.825	4
1	5	0.29	1	0.8	annual	0.65	5	0	0.954	5
1	5	0.29	1	0.8	annual	0.65	6	1	0.99	6
1	5	0.29	1	0.8	annual	0.65	7	0	0.998	7
1	5	0.29	1	0.8	annual	0.65	8	0	1	8
1	5	0.29	1	0.8	annual	0.65	9	0	1	9
1	5	0.29	1	0.8	annual	0.65	10	0	1	10
1	5	0.29	1	0.8	annual	0.65	11	0	1	11
1	5	0.29	1	0.8	annual	0.65	12	0	1	12
1	5	0.29	1	0.8	annual	0.65	13	0	1	13
1	5	0.29	1	0.8	annual	0.65	14	0	1	14
1	5	0.29	1	0.8	annual	0.65	15	0	1	15
1	5	0.29	1	0.8	annual	0.65	16	0	1	16
1	5	0.29	1	0.8	annual	0.65	17	0	1	17
1	5	0.29	1	0.8	annual	0.65	18	0	1	18
1	5	0.29	1	0.8	annual	0.65	19	0	1	19
1	5	0.29	1	0.8	annual	0.65	20	0	1	20
1	5	0.29	1	0.8	annual	0.8	0	0	0.117	0
1	5	0.29	1	0.8	annual	0.8	1	0	0.201	1
1	5	0.29	1	0.8	annual	0.8	2	0	0.419	2
1	5	0.29	1	0.8	annual	0.8	3	0	0.771	3
1	5	0.29	1	0.8	annual	0.8	4	0	0.949	4
1	5	0.29	1	0.8	annual	0.8	5	1	0.993	5
1	5	0.29	1	0.8	annual	0.8	6	0	1	6
1	5	0.29	1	0.8	annual	0.8	7	0	1	7
1	5	0.29	1	0.8	annual	0.8	8	0	1	8
1	5	0.29	1	0.8	annual	0.8	9	0	1	9
1	5	0.29	1	0.8	annual	0.8	10	0	1	10
1	5	0.29	1	0.8	annual	0.8	11	0	1	11
1	5	0.29	1	0.8	annual	0.8	12	0	1	12
1	5	0.29	1	0.8	annual	0.8	13	0	1	13
1	5	0.29	1	0.8	annual	0.8	14	0	1	14
1	5	0.29	1	0.8	annual	0.8	15	0	1	15
1	5	0.29	1	0.8	annual	0.8	16	0	1	16
1	5	0.29	1	0.8	annual	0.8	17	0	1	17
1	5	0.29	1	0.8	annual	0.8	18	0	1	18
1	5	0.29	1	0.8	annual	0.8	19	0	1	19
1	5	0.29	1	0.8	annual	0.8	20	0	1	20
1	5	0.29	1	0.8	3-monthly	0.65	0	0	0.117	0
1	5	0.29	1	0.8	3-monthly	0.65	1	0	0.14	0.25
1	5	0.29	1	0.8	3-monthly	0.65	2	0	0.241	0.5
1	5	0.29	1	0.8	3-monthly	0.65	3	0	0.434	0.75
1	5	0.29	1	0.8	3-monthly	0.65	4	0	0.602	1
1	5	0.29	1	0.8	3-monthly	0.65	5	0	0.798	1.25
1	5	0.29	1	0.8	3-monthly	0.65	6	0	0.904	1.5
1	5	0.29	1	0.8	3-monthly	0.65	7	0	0.955	1.75
1	5	0.29	1	0.8	3-monthly	0.65	8	0	0.986	2
1	5	0.29	1	0.8	3-monthly	0.65	9	0	0.988	2.25
1	5	0.29	1	0.8	3-monthly	0.65	10	1	0.996	2.5
1	5	0.29	1	0.8	3-monthly	0.65	11	0	0.998	2.75
1	5	0.29	1	0.8	3-monthly	0.65	12	0	1	3
1	5	0.29	1	0.8	3-monthly	0.65	13	0	1	3.25
1	5	0.29	1	0.8	3-monthly	0.65	14	0	1	3.5
1	5	0.29	1	0.8	3-monthly	0.65	15	0	1	3.75
1	5	0.29	1	0.8	3-monthly	0.65	16	0	1	4
1	5	0.29	1	0.8	3-monthly	0.65	17	0	1	4.25
1	5	0.29	1	0.8	3-monthly	0.65	18	0	1	4.5
1	5	0.29	1	0.8	3-monthly	0.65	19	0	1	4.75
1	5	0.29	1	0.8	3-monthly	0.65	20	0	1	5
1	5	0.29	1	0.8	3-monthly	0.8	0	0	0.117	0
1	5	0.29	1	0.8	3-monthly	0.8	1	0	0.162	0.25
1	5	0.29	1	0.8	3-monthly	0.8	2	0	0.293	0.5
1	5	0.29	1	0.8	3-monthly	0.8	3	0	0.552	0.75
1	5	0.29	1	0.8	3-monthly	0.8	4	0	0.777	1
1	5	0.29	1	0.8	3-monthly	0.8	5	0	0.915	1.25
1	5	0.29	1	0.8	3-monthly	0.8	6	0	0.967	1.5
1	5	0.29	1	0.8	3-monthly	0.8	7	1	0.99	1.75
1	5	0.29	1	0.8	3-monthly	0.8	8	0	0.998	2
1	5	0.29	1	0.8	3-monthly	0.8	9	0	0.998	2.25
1	5	0.29	1	0.8	3-monthly	0.8	10	0	0.998	2.5
1	5	0.29	1	0.8	3-monthly	0.8	11	0	1	2.75
1	5	0.29	1	0.8	3-monthly	0.8	12	0	1	3
1	5	0.29	1	0.8	3-monthly	0.8	13	0	1	3.25
1	5	0.29	1	0.8	3-monthly	0.8	14	0	1	3.5
1	5	0.29	1	0.8	3-monthly	0.8	15	0	1	3.75
1	5	0.29	1	0.8	3-monthly	0.8	16	0	1	4
1	5	0.29	1	0.8	3-monthly	0.8	17	0	1	4.25
1	5	0.29	1	0.8	3-monthly	0.8	18	0	1	4.5
1	5	0.29	1	0.8	3-monthly	0.8	19	0	0.999	4.75
1	5	0.29	1	0.8	3-monthly	0.8	20	0	1	5
1	5	0.29	1	0.8	6-monthly	0.65	0	0	0.117	0
1	5	0.29	1	0.8	6-monthly	0.65	1	0	0.151	0.5
1	5	0.29	1	0.8	6-monthly	0.65	2	0	0.286	1
1	5	0.29	1	0.8	6-monthly	0.65	3	0	0.48	1.5
1	5	0.29	1	0.8	6-monthly	0.65	4	0	0.719	2
1	5	0.29	1	0.8	6-monthly	0.65	5	0	0.88	2.5
1	5	0.29	1	0.8	6-monthly	0.65	6	0	0.969	3
1	5	0.29	1	0.8	6-monthly	0.65	7	0	0.985	3.5
1	5	0.29	1	0.8	6-monthly	0.65	8	1	0.997	4
1	5	0.29	1	0.8	6-monthly	0.65	9	0	0.999	4.5
1	5	0.29	1	0.8	6-monthly	0.65	10	0	1	5
1	5	0.29	1	0.8	6-monthly	0.65	11	0	1	5.5
1	5	0.29	1	0.8	6-monthly	0.65	12	0	1	6
1	5	0.29	1	0.8	6-monthly	0.65	13	0	1	6.5
1	5	0.29	1	0.8	6-monthly	0.65	14	0	1	7
1	5	0.29	1	0.8	6-monthly	0.65	15	0	1	7.5
1	5	0.29	1	0.8	6-monthly	0.65	16	0	1	8
1	5	0.29	1	0.8	6-monthly	0.65	17	0	1	8.5
1	5	0.29	1	0.8	6-monthly	0.65	18	0	1	9
1	5	0.29	1	0.8	6-monthly	0.65	19	0	1	9.5
1	5	0.29	1	0.8	6-monthly	0.65	20	0	1	10
1	5	0.29	1	0.8	6-monthly	0.8	0	0	0.117	0
1	5	0.29	1	0.8	6-monthly	0.8	1	0	0.178	0.5
1	5	0.29	1	0.8	6-monthly	0.8	2	0	0.36	1
1	5	0.29	1	0.8	6-monthly	0.8	3	0	0.657	1.5
1	5	0.29	1	0.8	6-monthly	0.8	4	0	0.858	2
1	5	0.29	1	0.8	6-monthly	0.8	5	0	0.966	2.5
1	5	0.29	1	0.8	6-monthly	0.8	6	1	0.991	3
1	5	0.29	1	0.8	6-monthly	0.8	7	0	0.999	3.5
1	5	0.29	1	0.8	6-monthly	0.8	8	0	1	4
1	5	0.29	1	0.8	6-monthly	0.8	9	0	1	4.5
1	5	0.29	1	0.8	6-monthly	0.8	10	0	1	5
1	5	0.29	1	0.8	6-monthly	0.8	11	0	1	5.5
1	5	0.29	1	0.8	6-monthly	0.8	12	0	1	6
1	5	0.29	1	0.8	6-monthly	0.8	13	0	1	6.5
1	5	0.29	1	0.8	6-monthly	0.8	14	0	1	7
1	5	0.29	1	0.8	6-monthly	0.8	15	0	1	7.5
1	5	0.29	1	0.8	6-monthly	0.8	16	0	1	8
1	5	0.29	1	0.8	6-monthly	0.8	17	0	1	8.5
1	5	0.29	1	0.8	6-monthly	0.8	18	0	1	9
1	5	0.29	1	0.8	6-monthly	0.8	19	0	1	9.5
1	5	0.29	1	0.8	6-monthly	0.8	20	0	1	10
1	5	0.29	2	0.5	annual	0.5	0	0	0.131	0
1	5	0.29	2	0.5	annual	0.5	1	0	0.16	1
1	5	0.29	2	0.5	annual	0.5	2	0	0.263	2
1	5	0.29	2	0.5	annual	0.5	3	0	0.418	3
1	5	0.29	2	0.5	annual	0.5	4	0	0.607	4
1	5	0.29	2	0.5	annual	0.5	5	0	0.74	5
1	5	0.29	2	0.5	annual	0.5	6	0	0.874	6
1	5	0.29	2	0.5	annual	0.5	7	0	0.95	7
1	5	0.29	2	0.5	annual	0.5	8	0	0.981	8
1	5	0.29	2	0.5	annual	0.5	9	0	0.989	9
1	5	0.29	2	0.5	annual	0.5	10	1	1	10
1	5	0.29	2	0.5	annual	0.5	11	0	1	11
1	5	0.29	2	0.5	annual	0.5	12	0	1	12
1	5	0.29	2	0.5	annual	0.5	13	0	1	13
1	5	0.29	2	0.5	annual	0.5	14	0	1	14
1	5	0.29	2	0.5	annual	0.5	15	0	1	15
1	5	0.29	2	0.5	annual	0.5	16	0	1	16
1	5	0.29	2	0.5	annual	0.5	17	0	1	17
1	5	0.29	2	0.5	annual	0.5	18	0	1	18
1	5	0.29	2	0.5	annual	0.5	19	0	1	19
1	5	0.29	2	0.5	annual	0.5	20	0	1	20
1	5	0.29	2	0.5	annual	0.65	0	0	0.131	0
1	5	0.29	2	0.5	annual	0.65	1	0	0.198	1
1	5	0.29	2	0.5	annual	0.65	2	0	0.389	2
1	5	0.29	2	0.5	annual	0.65	3	0	0.652	3
1	5	0.29	2	0.5	annual	0.65	4	0	0.863	4
1	5	0.29	2	0.5	annual	0.65	5	0	0.956	5
1	5	0.29	2	0.5	annual	0.65	6	0	0.987	6
1	5	0.29	2	0.5	annual	0.65	7	1	0.998	7
1	5	0.29	2	0.5	annual	0.65	8	0	1	8
1	5	0.29	2	0.5	annual	0.65	9	0	1	9
1	5	0.29	2	0.5	annual	0.65	10	0	1	10
1	5	0.29	2	0.5	annual	0.65	11	0	1	11
1	5	0.29	2	0.5	annual	0.65	12	0	1	12
1	5	0.29	2	0.5	annual	0.65	13	0	1	13
1	5	0.29	2	0.5	annual	0.65	14	0	1	14
1	5	0.29	2	0.5	annual	0.65	15	0	1	15
1	5	0.29	2	0.5	annual	0.65	16	0	1	16
1	5	0.29	2	0.5	annual	0.65	17	0	1	17
1	5	0.29	2	0.5	annual	0.65	18	0	1	18
1	5	0.29	2	0.5	annual	0.65	19	0	1	19
1	5	0.29	2	0.5	annual	0.65	20	0	1	20
1	5	0.29	2	0.5	3-monthly	0.5	0	0	0.131	0
1	5	0.29	2	0.5	3-monthly	0.5	1	0	0.146	0.25
1	5	0.29	2	0.5	3-monthly	0.5	2	0	0.212	0.5
1	5	0.29	2	0.5	3-monthly	0.5	3	0	0.343	0.75
1	5	0.29	2	0.5	3-monthly	0.5	4	0	0.446	1
1	5	0.29	2	0.5	3-monthly	0.5	5	0	0.568	1.25
1	5	0.29	2	0.5	3-monthly	0.5	6	0	0.701	1.5
1	5	0.29	2	0.5	3-monthly	0.5	7	0	0.816	1.75
1	5	0.29	2	0.5	3-monthly	0.5	8	0	0.878	2
1	5	0.29	2	0.5	3-monthly	0.5	9	0	0.924	2.25
1	5	0.29	2	0.5	3-monthly	0.5	10	0	0.95	2.5
1	5	0.29	2	0.5	3-monthly	0.5	11	0	0.983	2.75
1	5	0.29	2	0.5	3-monthly	0.5	12	0	0.978	3
1	5	0.29	2	0.5	3-monthly	0.5	13	0	0.989	3.25
1	5	0.29	2	0.5	3-monthly	0.5	14	1	0.993	3.5
1	5	0.29	2	0.5	3-monthly	0.5	15	0	0.998	3.75
1	5	0.29	2	0.5	3-monthly	0.5	16	0	0.999	4
1	5	0.29	2	0.5	3-monthly	0.5	17	0	0.998	4.25
1	5	0.29	2	0.5	3-monthly	0.5	18	0	1	4.5
1	5	0.29	2	0.5	3-monthly	0.5	19	0	1	4.75
1	5	0.29	2	0.5	3-monthly	0.5	20	0	0.999	5
1	5	0.29	2	0.5	3-monthly	0.65	0	0	0.131	0
1	5	0.29	2	0.5	3-monthly	0.65	1	0	0.19	0.25
1	5	0.29	2	0.5	3-monthly	0.65	2	0	0.309	0.5
1	5	0.29	2	0.5	3-monthly	0.65	3	0	0.501	0.75
1	5	0.29	2	0.5	3-monthly	0.65	4	0	0.689	1
1	5	0.29	2	0.5	3-monthly	0.65	5	0	0.827	1.25
1	5	0.29	2	0.5	3-monthly	0.65	6	0	0.914	1.5
1	5	0.29	2	0.5	3-monthly	0.65	7	0	0.968	1.75
1	5	0.29	2	0.5	3-monthly	0.65	8	0	0.988	2
1	5	0.29	2	0.5	3-monthly	0.65	9	1	0.993	2.25
1	5	0.29	2	0.5	3-monthly	0.65	10	0	1	2.5
1	5	0.29	2	0.5	3-monthly	0.65	11	0	0.999	2.75
1	5	0.29	2	0.5	3-monthly	0.65	12	0	0.999	3
1	5	0.29	2	0.5	3-monthly	0.65	13	0	1	3.25
1	5	0.29	2	0.5	3-monthly	0.65	14	0	0.999	3.5
1	5	0.29	2	0.5	3-monthly	0.65	15	0	1	3.75
1	5	0.29	2	0.5	3-monthly	0.65	16	0	1	4
1	5	0.29	2	0.5	3-monthly	0.65	17	0	1	4.25
1	5	0.29	2	0.5	3-monthly	0.65	18	0	1	4.5
1	5	0.29	2	0.5	3-monthly	0.65	19	0	1	4.75
1	5	0.29	2	0.5	3-monthly	0.65	20	0	1	5
1	5	0.29	2	0.5	6-monthly	0.5	0	0	0.131	0
1	5	0.29	2	0.5	6-monthly	0.5	1	0	0.167	0.5
1	5	0.29	2	0.5	6-monthly	0.5	2	0	0.235	1
1	5	0.29	2	0.5	6-monthly	0.5	3	0	0.373	1.5
1	5	0.29	2	0.5	6-monthly	0.5	4	0	0.508	2
1	5	0.29	2	0.5	6-monthly	0.5	5	0	0.67	2.5
1	5	0.29	2	0.5	6-monthly	0.5	6	0	0.802	3
1	5	0.29	2	0.5	6-monthly	0.5	7	0	0.872	3.5
1	5	0.29	2	0.5	6-monthly	0.5	8	0	0.935	4
1	5	0.29	2	0.5	6-monthly	0.5	9	0	0.976	4.5
1	5	0.29	2	0.5	6-monthly	0.5	10	0	0.985	5
1	5	0.29	2	0.5	6-monthly	0.5	11	1	0.993	5.5
1	5	0.29	2	0.5	6-monthly	0.5	12	0	0.996	6
1	5	0.29	2	0.5	6-monthly	0.5	13	0	0.999	6.5
1	5	0.29	2	0.5	6-monthly	0.5	14	0	1	7
1	5	0.29	2	0.5	6-monthly	0.5	15	0	1	7.5
1	5	0.29	2	0.5	6-monthly	0.5	16	0	1	8
1	5	0.29	2	0.5	6-monthly	0.5	17	0	1	8.5
1	5	0.29	2	0.5	6-monthly	0.5	18	0	1	9
1	5	0.29	2	0.5	6-monthly	0.5	19	0	1	9.5
1	5	0.29	2	0.5	6-monthly	0.5	20	0	1	10
1	5	0.29	2	0.5	6-monthly	0.65	0	0	0.131	0
1	5	0.29	2	0.5	6-monthly	0.65	1	0	0.191	0.5
1	5	0.29	2	0.5	6-monthly	0.65	2	0	0.344	1
1	5	0.29	2	0.5	6-monthly	0.65	3	0	0.565	1.5
1	5	0.29	2	0.5	6-monthly	0.65	4	0	0.77	2
1	5	0.29	2	0.5	6-monthly	0.65	5	0	0.894	2.5
1	5	0.29	2	0.5	6-monthly	0.65	6	0	0.973	3
1	5	0.29	2	0.5	6-monthly	0.65	7	0	0.987	3.5
1	5	0.29	2	0.5	6-monthly	0.65	8	1	0.995	4
1	5	0.29	2	0.5	6-monthly	0.65	9	0	0.999	4.5
1	5	0.29	2	0.5	6-monthly	0.65	10	0	1	5
1	5	0.29	2	0.5	6-monthly	0.65	11	0	1	5.5
1	5	0.29	2	0.5	6-monthly	0.65	12	0	1	6
1	5	0.29	2	0.5	6-monthly	0.65	13	0	1	6.5
1	5	0.29	2	0.5	6-monthly	0.65	14	0	1	7
1	5	0.29	2	0.5	6-monthly	0.65	15	0	1	7.5
1	5	0.29	2	0.5	6-monthly	0.65	16	0	1	8
1	5	0.29	2	0.5	6-monthly	0.65	17	0	1	8.5
1	5	0.29	2	0.5	6-monthly	0.65	18	0	1	9
1	5	0.29	2	0.5	6-monthly	0.65	19	0	1	9.5
1	5	0.29	2	0.5	6-monthly	0.65	20	0	1	10
1	5	0.29	2	0.65	annual	0.5	0	0	0.151	0
1	5	0.29	2	0.65	annual	0.5	1	0	0.246	1
1	5	0.29	2	0.65	annual	0.5	2	0	0.388	2
1	5	0.29	2	0.65	annual	0.5	3	0	0.576	3
1	5	0.29	2	0.65	annual	0.5	4	0	0.761	4
1	5	0.29	2	0.65	annual	0.5	5	0	0.876	5
1	5	0.29	2	0.65	annual	0.5	6	0	0.931	6
1	5	0.29	2	0.65	annual	0.5	7	0	0.979	7
1	5	0.29	2	0.65	annual	0.5	8	1	0.992	8
1	5	0.29	2	0.65	annual	0.5	9	0	0.996	9
1	5	0.29	2	0.65	annual	0.5	10	0	1	10
1	5	0.29	2	0.65	annual	0.5	11	0	1	11
1	5	0.29	2	0.65	annual	0.5	12	0	1	12
1	5	0.29	2	0.65	annual	0.5	13	0	1	13
1	5	0.29	2	0.65	annual	0.5	14	0	1	14
1	5	0.29	2	0.65	annual	0.5	15	0	1	15
1	5	0.29	2	0.65	annual	0.5	16	0	1	16
1	5	0.29	2	0.65	annual	0.5	17	0	1	17
1	5	0.29	2	0.65	annual	0.5	18	0	1	18
1	5	0.29	2	0.65	annual	0.5	19	0	1	19
1	5	0.29	2	0.65	annual	0.5	20	0	1	20
1	5	0.29	2	0.65	annual	0.65	0	0	0.151	0
1	5	0.29	2	0.65	annual	0.65	1	0	0.303	1
1	5	0.29	2	0.65	annual	0.65	2	0	0.496	2
1	5	0.29	2	0.65	annual	0.65	3	0	0.792	3
1	5	0.29	2	0.65	annual	0.65	4	0	0.931	4
1	5	0.29	2	0.65	annual	0.65	5	0	0.98	5
1	5	0.29	2	0.65	annual	0.65	6	1	0.999	6
1	5	0.29	2	0.65	annual	0.65	7	0	0.999	7
1	5	0.29	2	0.65	annual	0.65	8	0	1	8
1	5	0.29	2	0.65	annual	0.65	9	0	1	9
1	5	0.29	2	0.65	annual	0.65	10	0	1	10
1	5	0.29	2	0.65	annual	0.65	11	0	1	11
1	5	0.29	2	0.65	annual	0.65	12	0	1	12
1	5	0.29	2	0.65	annual	0.65	13	0	1	13
1	5	0.29	2	0.65	annual	0.65	14	0	1	14
1	5	0.29	2	0.65	annual	0.65	15	0	1	15
1	5	0.29	2	0.65	annual	0.65	16	0	1	16
1	5	0.29	2	0.65	annual	0.65	17	0	1	17
1	5	0.29	2	0.65	annual	0.65	18	0	1	18
1	5	0.29	2	0.65	annual	0.65	19	0	1	19
1	5	0.29	2	0.65	annual	0.65	20	0	1	20
1	5	0.29	2	0.65	annual	0.8	0	0	0.151	0
1	5	0.29	2	0.65	annual	0.8	1	0	0.326	1
1	5	0.29	2	0.65	annual	0.8	2	0	0.641	2
1	5	0.29	2	0.65	annual	0.8	3	0	0.898	3
1	5	0.29	2	0.65	annual	0.8	4	0	0.986	4
1	5	0.29	2	0.65	annual	0.8	5	1	0.997	5
1	5	0.29	2	0.65	annual	0.8	6	0	1	6
1	5	0.29	2	0.65	annual	0.8	7	0	1	7
1	5	0.29	2	0.65	annual	0.8	8	0	1	8
1	5	0.29	2	0.65	annual	0.8	9	0	1	9
1	5	0.29	2	0.65	annual	0.8	10	0	1	10
1	5	0.29	2	0.65	annual	0.8	11	0	1	11
1	5	0.29	2	0.65	annual	0.8	12	0	1	12
1	5	0.29	2	0.65	annual	0.8	13	0	1	13
1	5	0.29	2	0.65	annual	0.8	14	0	1	14
1	5	0.29	2	0.65	annual	0.8	15	0	1	15
1	5	0.29	2	0.65	annual	0.8	16	0	1	16
1	5	0.29	2	0.65	annual	0.8	17	0	1	17
1	5	0.29	2	0.65	annual	0.8	18	0	1	18
1	5	0.29	2	0.65	annual	0.8	19	0	1	19
1	5	0.29	2	0.65	annual	0.8	20	0	1	20
1	5	0.29	2	0.65	3-monthly	0.5	0	0	0.151	0
1	5	0.29	2	0.65	3-monthly	0.5	1	0	0.213	0.25
1	5	0.29	2	0.65	3-monthly	0.5	2	0	0.31	0.5
1	5	0.29	2	0.65	3-monthly	0.5	3	0	0.48	0.75
1	5	0.29	2	0.65	3-monthly	0.5	4	0	0.594	1
1	5	0.29	2	0.65	3-monthly	0.5	5	0	0.706	1.25
1	5	0.29	2	0.65	3-monthly	0.5	6	0	0.803	1.5
1	5	0.29	2	0.65	3-monthly	0.5	7	0	0.9	1.75
1	5	0.29	2	0.65	3-monthly	0.5	8	0	0.927	2
1	5	0.29	2	0.65	3-monthly	0.5	9	0	0.956	2.25
1	5	0.29	2	0.65	3-monthly	0.5	10	0	0.974	2.5
1	5	0.29	2	0.65	3-monthly	0.5	11	1	0.993	2.75
1	5	0.29	2	0.65	3-monthly	0.5	12	0	0.993	3
1	5	0.29	2	0.65	3-monthly	0.5	13	0	0.994	3.25
1	5	0.29	2	0.65	3-monthly	0.5	14	0	0.993	3.5
1	5	0.29	2	0.65	3-monthly	0.5	15	0	1	3.75
1	5	0.29	2	0.65	3-monthly	0.5	16	0	0.999	4
1	5	0.29	2	0.65	3-monthly	0.5	17	0	1	4.25
1	5	0.29	2	0.65	3-monthly	0.5	18	0	1	4.5
1	5	0.29	2	0.65	3-monthly	0.5	19	0	1	4.75
1	5	0.29	2	0.65	3-monthly	0.5	20	0	1	5
1	5	0.29	2	0.65	3-monthly	0.65	0	0	0.151	0
1	5	0.29	2	0.65	3-monthly	0.65	1	0	0.247	0.25
1	5	0.29	2	0.65	3-monthly	0.65	2	0	0.422	0.5
1	5	0.29	2	0.65	3-monthly	0.65	3	0	0.648	0.75
1	5	0.29	2	0.65	3-monthly	0.65	4	0	0.815	1
1	5	0.29	2	0.65	3-monthly	0.65	5	0	0.905	1.25
1	5	0.29	2	0.65	3-monthly	0.65	6	0	0.969	1.5
1	5	0.29	2	0.65	3-monthly	0.65	7	0	0.986	1.75
1	5	0.29	2	0.65	3-monthly	0.65	8	1	0.992	2
1	5	0.29	2	0.65	3-monthly	0.65	9	0	0.996	2.25
1	5	0.29	2	0.65	3-monthly	0.65	10	0	0.997	2.5
1	5	0.29	2	0.65	3-monthly	0.65	11	0	1	2.75
1	5	0.29	2	0.65	3-monthly	0.65	12	0	0.999	3
1	5	0.29	2	0.65	3-monthly	0.65	13	0	1	3.25
1	5	0.29	2	0.65	3-monthly	0.65	14	0	1	3.5
1	5	0.29	2	0.65	3-monthly	0.65	15	0	1	3.75
1	5	0.29	2	0.65	3-monthly	0.65	16	0	1	4
1	5	0.29	2	0.65	3-monthly	0.65	17	0	1	4.25
1	5	0.29	2	0.65	3-monthly	0.65	18	0	1	4.5
1	5	0.29	2	0.65	3-monthly	0.65	19	0	1	4.75
1	5	0.29	2	0.65	3-monthly	0.65	20	0	1	5
1	5	0.29	2	0.65	3-monthly	0.8	0	0	0.151	0
1	5	0.29	2	0.65	3-monthly	0.8	1	0	0.278	0.25
1	5	0.29	2	0.65	3-monthly	0.8	2	0	0.518	0.5
1	5	0.29	2	0.65	3-monthly	0.8	3	0	0.76	0.75
1	5	0.29	2	0.65	3-monthly	0.8	4	0	0.917	1
1	5	0.29	2	0.65	3-monthly	0.8	5	0	0.966	1.25
1	5	0.29	2	0.65	3-monthly	0.8	6	1	0.99	1.5
1	5	0.29	2	0.65	3-monthly	0.8	7	0	0.997	1.75
1	5	0.29	2	0.65	3-monthly	0.8	8	0	0.999	2
1	5	0.29	2	0.65	3-monthly	0.8	9	0	1	2.25
1	5	0.29	2	0.65	3-monthly	0.8	10	0	1	2.5
1	5	0.29	2	0.65	3-monthly	0.8	11	0	0.999	2.75
1	5	0.29	2	0.65	3-monthly	0.8	12	0	1	3
1	5	0.29	2	0.65	3-monthly	0.8	13	0	1	3.25
1	5	0.29	2	0.65	3-monthly	0.8	14	0	1	3.5
1	5	0.29	2	0.65	3-monthly	0.8	15	0	1	3.75
1	5	0.29	2	0.65	3-monthly	0.8	16	0	1	4
1	5	0.29	2	0.65	3-monthly	0.8	17	0	1	4.25
1	5	0.29	2	0.65	3-monthly	0.8	18	0	1	4.5
1	5	0.29	2	0.65	3-monthly	0.8	19	0	1	4.75
1	5	0.29	2	0.65	3-monthly	0.8	20	0	1	5
1	5	0.29	2	0.65	6-monthly	0.5	0	0	0.151	0
1	5	0.29	2	0.65	6-monthly	0.5	1	0	0.222	0.5
1	5	0.29	2	0.65	6-monthly	0.5	2	0	0.339	1
1	5	0.29	2	0.65	6-monthly	0.5	3	0	0.496	1.5
1	5	0.29	2	0.65	6-monthly	0.5	4	0	0.65	2
1	5	0.29	2	0.65	6-monthly	0.5	5	0	0.795	2.5
1	5	0.29	2	0.65	6-monthly	0.5	6	0	0.897	3
1	5	0.29	2	0.65	6-monthly	0.5	7	0	0.928	3.5
1	5	0.29	2	0.65	6-monthly	0.5	8	0	0.959	4
1	5	0.29	2	0.65	6-monthly	0.5	9	0	0.988	4.5
1	5	0.29	2	0.65	6-monthly	0.5	10	1	0.996	5
1	5	0.29	2	0.65	6-monthly	0.5	11	0	0.997	5.5
1	5	0.29	2	0.65	6-monthly	0.5	12	0	0.999	6
1	5	0.29	2	0.65	6-monthly	0.5	13	0	1	6.5
1	5	0.29	2	0.65	6-monthly	0.5	14	0	1	7
1	5	0.29	2	0.65	6-monthly	0.5	15	0	1	7.5
1	5	0.29	2	0.65	6-monthly	0.5	16	0	1	8
1	5	0.29	2	0.65	6-monthly	0.5	17	0	1	8.5
1	5	0.29	2	0.65	6-monthly	0.5	18	0	1	9
1	5	0.29	2	0.65	6-monthly	0.5	19	0	1	9.5
1	5	0.29	2	0.65	6-monthly	0.5	20	0	1	10
1	5	0.29	2	0.65	6-monthly	0.65	0	0	0.151	0
1	5	0.29	2	0.65	6-monthly	0.65	1	0	0.259	0.5
1	5	0.29	2	0.65	6-monthly	0.65	2	0	0.467	1
1	5	0.29	2	0.65	6-monthly	0.65	3	0	0.694	1.5
1	5	0.29	2	0.65	6-monthly	0.65	4	0	0.865	2
1	5	0.29	2	0.65	6-monthly	0.65	5	0	0.947	2.5
1	5	0.29	2	0.65	6-monthly	0.65	6	0	0.983	3
1	5	0.29	2	0.65	6-monthly	0.65	7	1	0.994	3.5
1	5	0.29	2	0.65	6-monthly	0.65	8	0	1	4
1	5	0.29	2	0.65	6-monthly	0.65	9	0	1	4.5
1	5	0.29	2	0.65	6-monthly	0.65	10	0	0.999	5
1	5	0.29	2	0.65	6-monthly	0.65	11	0	1	5.5
1	5	0.29	2	0.65	6-monthly	0.65	12	0	1	6
1	5	0.29	2	0.65	6-monthly	0.65	13	0	1	6.5
1	5	0.29	2	0.65	6-monthly	0.65	14	0	1	7
1	5	0.29	2	0.65	6-monthly	0.65	15	0	1	7.5
1	5	0.29	2	0.65	6-monthly	0.65	16	0	1	8
1	5	0.29	2	0.65	6-monthly	0.65	17	0	1	8.5
1	5	0.29	2	0.65	6-monthly	0.65	18	0	1	9
1	5	0.29	2	0.65	6-monthly	0.65	19	0	1	9.5
1	5	0.29	2	0.65	6-monthly	0.65	20	0	1	10
1	5	0.29	2	0.65	6-monthly	0.8	0	0	0.151	0
1	5	0.29	2	0.65	6-monthly	0.8	1	0	0.28	0.5
1	5	0.29	2	0.65	6-monthly	0.8	2	0	0.583	1
1	5	0.29	2	0.65	6-monthly	0.8	3	0	0.822	1.5
1	5	0.29	2	0.65	6-monthly	0.8	4	0	0.948	2
1	5	0.29	2	0.65	6-monthly	0.8	5	1	0.991	2.5
1	5	0.29	2	0.65	6-monthly	0.8	6	0	0.997	3
1	5	0.29	2	0.65	6-monthly	0.8	7	0	0.998	3.5
1	5	0.29	2	0.65	6-monthly	0.8	8	0	1	4
1	5	0.29	2	0.65	6-monthly	0.8	9	0	1	4.5
1	5	0.29	2	0.65	6-monthly	0.8	10	0	1	5
1	5	0.29	2	0.65	6-monthly	0.8	11	0	1	5.5
1	5	0.29	2	0.65	6-monthly	0.8	12	0	1	6
1	5	0.29	2	0.65	6-monthly	0.8	13	0	1	6.5
1	5	0.29	2	0.65	6-monthly	0.8	14	0	1	7
1	5	0.29	2	0.65	6-monthly	0.8	15	0	1	7.5
1	5	0.29	2	0.65	6-monthly	0.8	16	0	1	8
1	5	0.29	2	0.65	6-monthly	0.8	17	0	1	8.5
1	5	0.29	2	0.65	6-monthly	0.8	18	0	1	9
1	5	0.29	2	0.65	6-monthly	0.8	19	0	1	9.5
1	5	0.29	2	0.65	6-monthly	0.8	20	0	1	10
1	5	0.29	2	0.8	annual	0.65	0	0	0.201	0
1	5	0.29	2	0.8	annual	0.65	1	0	0.398	1
1	5	0.29	2	0.8	annual	0.65	2	0	0.659	2
1	5	0.29	2	0.8	annual	0.65	3	0	0.875	3
1	5	0.29	2	0.8	annual	0.65	4	0	0.96	4
1	5	0.29	2	0.8	annual	0.65	5	1	0.99	5
1	5	0.29	2	0.8	annual	0.65	6	0	1	6
1	5	0.29	2	0.8	annual	0.65	7	0	0.998	7
1	5	0.29	2	0.8	annual	0.65	8	0	1	8
1	5	0.29	2	0.8	annual	0.65	9	0	1	9
1	5	0.29	2	0.8	annual	0.65	10	0	1	10
1	5	0.29	2	0.8	annual	0.65	11	0	1	11
1	5	0.29	2	0.8	annual	0.65	12	0	1	12
1	5	0.29	2	0.8	annual	0.65	13	0	1	13
1	5	0.29	2	0.8	annual	0.65	14	0	1	14
1	5	0.29	2	0.8	annual	0.65	15	0	1	15
1	5	0.29	2	0.8	annual	0.65	16	0	1	16
1	5	0.29	2	0.8	annual	0.65	17	0	1	17
1	5	0.29	2	0.8	annual	0.65	18	0	1	18
1	5	0.29	2	0.8	annual	0.65	19	0	1	19
1	5	0.29	2	0.8	annual	0.65	20	0	1	20
1	5	0.29	2	0.8	annual	0.8	0	0	0.201	0
1	5	0.29	2	0.8	annual	0.8	1	0	0.419	1
1	5	0.29	2	0.8	annual	0.8	2	0	0.771	2
1	5	0.29	2	0.8	annual	0.8	3	0	0.949	3
1	5	0.29	2	0.8	annual	0.8	4	1	0.993	4
1	5	0.29	2	0.8	annual	0.8	5	0	1	5
1	5	0.29	2	0.8	annual	0.8	6	0	1	6
1	5	0.29	2	0.8	annual	0.8	7	0	1	7
1	5	0.29	2	0.8	annual	0.8	8	0	1	8
1	5	0.29	2	0.8	annual	0.8	9	0	1	9
1	5	0.29	2	0.8	annual	0.8	10	0	1	10
1	5	0.29	2	0.8	annual	0.8	11	0	1	11
1	5	0.29	2	0.8	annual	0.8	12	0	1	12
1	5	0.29	2	0.8	annual	0.8	13	0	1	13
1	5	0.29	2	0.8	annual	0.8	14	0	1	14
1	5	0.29	2	0.8	annual	0.8	15	0	1	15
1	5	0.29	2	0.8	annual	0.8	16	0	1	16
1	5	0.29	2	0.8	annual	0.8	17	0	1	17
1	5	0.29	2	0.8	annual	0.8	18	0	1	18
1	5	0.29	2	0.8	annual	0.8	19	0	1	19
1	5	0.29	2	0.8	annual	0.8	20	0	1	20
1	5	0.29	2	0.8	3-monthly	0.65	0	0	0.201	0
1	5	0.29	2	0.8	3-monthly	0.65	1	0	0.321	0.25
1	5	0.29	2	0.8	3-monthly	0.65	2	0	0.557	0.5
1	5	0.29	2	0.8	3-monthly	0.65	3	0	0.734	0.75
1	5	0.29	2	0.8	3-monthly	0.65	4	0	0.862	1
1	5	0.29	2	0.8	3-monthly	0.65	5	0	0.949	1.25
1	5	0.29	2	0.8	3-monthly	0.65	6	0	0.98	1.5
1	5	0.29	2	0.8	3-monthly	0.65	7	1	0.996	1.75
1	5	0.29	2	0.8	3-monthly	0.65	8	0	0.998	2
1	5	0.29	2	0.8	3-monthly	0.65	9	0	0.999	2.25
1	5	0.29	2	0.8	3-monthly	0.65	10	0	0.999	2.5
1	5	0.29	2	0.8	3-monthly	0.65	11	0	0.999	2.75
1	5	0.29	2	0.8	3-monthly	0.65	12	0	1	3
1	5	0.29	2	0.8	3-monthly	0.65	13	0	1	3.25
1	5	0.29	2	0.8	3-monthly	0.65	14	0	1	3.5
1	5	0.29	2	0.8	3-monthly	0.65	15	0	0.999	3.75
1	5	0.29	2	0.8	3-monthly	0.65	16	0	1	4
1	5	0.29	2	0.8	3-monthly	0.65	17	0	1	4.25
1	5	0.29	2	0.8	3-monthly	0.65	18	0	1	4.5
1	5	0.29	2	0.8	3-monthly	0.65	19	0	1	4.75
1	5	0.29	2	0.8	3-monthly	0.65	20	0	1	5
1	5	0.29	2	0.8	3-monthly	0.8	0	0	0.201	0
1	5	0.29	2	0.8	3-monthly	0.8	1	0	0.356	0.25
1	5	0.29	2	0.8	3-monthly	0.8	2	0	0.628	0.5
1	5	0.29	2	0.8	3-monthly	0.8	3	0	0.841	0.75
1	5	0.29	2	0.8	3-monthly	0.8	4	0	0.939	1
1	5	0.29	2	0.8	3-monthly	0.8	5	0	0.98	1.25
1	5	0.29	2	0.8	3-monthly	0.8	6	1	0.994	1.5
1	5	0.29	2	0.8	3-monthly	0.8	7	0	1	1.75
1	5	0.29	2	0.8	3-monthly	0.8	8	0	0.999	2
1	5	0.29	2	0.8	3-monthly	0.8	9	0	1	2.25
1	5	0.29	2	0.8	3-monthly	0.8	10	0	1	2.5
1	5	0.29	2	0.8	3-monthly	0.8	11	0	1	2.75
1	5	0.29	2	0.8	3-monthly	0.8	12	0	1	3
1	5	0.29	2	0.8	3-monthly	0.8	13	0	1	3.25
1	5	0.29	2	0.8	3-monthly	0.8	14	0	1	3.5
1	5	0.29	2	0.8	3-monthly	0.8	15	0	1	3.75
1	5	0.29	2	0.8	3-monthly	0.8	16	0	1	4
1	5	0.29	2	0.8	3-monthly	0.8	17	0	1	4.25
1	5	0.29	2	0.8	3-monthly	0.8	18	0	1	4.5
1	5	0.29	2	0.8	3-monthly	0.8	19	0	1	4.75
1	5	0.29	2	0.8	3-monthly	0.8	20	0	1	5
1	5	0.29	2	0.8	6-monthly	0.65	0	0	0.201	0
1	5	0.29	2	0.8	6-monthly	0.65	1	0	0.342	0.5
1	5	0.29	2	0.8	6-monthly	0.65	2	0	0.598	1
1	5	0.29	2	0.8	6-monthly	0.65	3	0	0.779	1.5
1	5	0.29	2	0.8	6-monthly	0.65	4	0	0.924	2
1	5	0.29	2	0.8	6-monthly	0.65	5	0	0.976	2.5
1	5	0.29	2	0.8	6-monthly	0.65	6	1	0.994	3
1	5	0.29	2	0.8	6-monthly	0.65	7	0	0.999	3.5
1	5	0.29	2	0.8	6-monthly	0.65	8	0	0.999	4
1	5	0.29	2	0.8	6-monthly	0.65	9	0	1	4.5
1	5	0.29	2	0.8	6-monthly	0.65	10	0	1	5
1	5	0.29	2	0.8	6-monthly	0.65	11	0	1	5.5
1	5	0.29	2	0.8	6-monthly	0.65	12	0	1	6
1	5	0.29	2	0.8	6-monthly	0.65	13	0	1	6.5
1	5	0.29	2	0.8	6-monthly	0.65	14	0	1	7
1	5	0.29	2	0.8	6-monthly	0.65	15	0	1	7.5
1	5	0.29	2	0.8	6-monthly	0.65	16	0	1	8
1	5	0.29	2	0.8	6-monthly	0.65	17	0	1	8.5
1	5	0.29	2	0.8	6-monthly	0.65	18	0	1	9
1	5	0.29	2	0.8	6-monthly	0.65	19	0	1	9.5
1	5	0.29	2	0.8	6-monthly	0.65	20	0	1	10
1	5	0.29	2	0.8	6-monthly	0.8	0	0	0.201	0
1	5	0.29	2	0.8	6-monthly	0.8	1	0	0.412	0.5
1	5	0.29	2	0.8	6-monthly	0.8	2	0	0.665	1
1	5	0.29	2	0.8	6-monthly	0.8	3	0	0.893	1.5
1	5	0.29	2	0.8	6-monthly	0.8	4	0	0.979	2
1	5	0.29	2	0.8	6-monthly	0.8	5	1	0.999	2.5
1	5	0.29	2	0.8	6-monthly	0.8	6	0	0.999	3
1	5	0.29	2	0.8	6-monthly	0.8	7	0	1	3.5
1	5	0.29	2	0.8	6-monthly	0.8	8	0	1	4
1	5	0.29	2	0.8	6-monthly	0.8	9	0	1	4.5
1	5	0.29	2	0.8	6-monthly	0.8	10	0	1	5
1	5	0.29	2	0.8	6-monthly	0.8	11	0	1	5.5
1	5	0.29	2	0.8	6-monthly	0.8	12	0	1	6
1	5	0.29	2	0.8	6-monthly	0.8	13	0	1	6.5
1	5	0.29	2	0.8	6-monthly	0.8	14	0	1	7
1	5	0.29	2	0.8	6-monthly	0.8	15	0	1	7.5
1	5	0.29	2	0.8	6-monthly	0.8	16	0	1	8
1	5	0.29	2	0.8	6-monthly	0.8	17	0	1	8.5
1	5	0.29	2	0.8	6-monthly	0.8	18	0	1	9
1	5	0.29	2	0.8	6-monthly	0.8	19	0	1	9.5
1	5	0.29	2	0.8	6-monthly	0.8	20	0	1	10
1	5	0.29	3	0.5	annual	0.5	0	0	0.16	0
1	5	0.29	3	0.5	annual	0.5	1	0	0.263	1
1	5	0.29	3	0.5	annual	0.5	2	0	0.418	2
1	5	0.29	3	0.5	annual	0.5	3	0	0.607	3
1	5	0.29	3	0.5	annual	0.5	4	0	0.74	4
1	5	0.29	3	0.5	annual	0.5	5	0	0.874	5
1	5	0.29	3	0.5	annual	0.5	6	0	0.95	6
1	5	0.29	3	0.5	annual	0.5	7	0	0.981	7
1	5	0.29	3	0.5	annual	0.5	8	0	0.989	8
1	5	0.29	3	0.5	annual	0.5	9	1	1	9
1	5	0.29	3	0.5	annual	0.5	10	0	1	10
1	5	0.29	3	0.5	annual	0.5	11	0	1	11
1	5	0.29	3	0.5	annual	0.5	12	0	1	12
1	5	0.29	3	0.5	annual	0.5	13	0	1	13
1	5	0.29	3	0.5	annual	0.5	14	0	1	14
1	5	0.29	3	0.5	annual	0.5	15	0	1	15
1	5	0.29	3	0.5	annual	0.5	16	0	1	16
1	5	0.29	3	0.5	annual	0.5	17	0	1	17
1	5	0.29	3	0.5	annual	0.5	18	0	1	18
1	5	0.29	3	0.5	annual	0.5	19	0	1	19
1	5	0.29	3	0.5	annual	0.5	20	0	1	20
1	5	0.29	3	0.5	annual	0.65	0	0	0.16	0
1	5	0.29	3	0.5	annual	0.65	1	0	0.321	1
1	5	0.29	3	0.5	annual	0.65	2	0	0.563	2
1	5	0.29	3	0.5	annual	0.65	3	0	0.82	3
1	5	0.29	3	0.5	annual	0.65	4	0	0.943	4
1	5	0.29	3	0.5	annual	0.65	5	0	0.986	5
1	5	0.29	3	0.5	annual	0.65	6	1	0.996	6
1	5	0.29	3	0.5	annual	0.65	7	0	0.999	7
1	5	0.29	3	0.5	annual	0.65	8	0	1	8
1	5	0.29	3	0.5	annual	0.65	9	0	1	9
1	5	0.29	3	0.5	annual	0.65	10	0	1	10
1	5	0.29	3	0.5	annual	0.65	11	0	1	11
1	5	0.29	3	0.5	annual	0.65	12	0	1	12
1	5	0.29	3	0.5	annual	0.65	13	0	1	13
1	5	0.29	3	0.5	annual	0.65	14	0	1	14
1	5	0.29	3	0.5	annual	0.65	15	0	1	15
1	5	0.29	3	0.5	annual	0.65	16	0	1	16
1	5	0.29	3	0.5	annual	0.65	17	0	1	17
1	5	0.29	3	0.5	annual	0.65	18	0	1	18
1	5	0.29	3	0.5	annual	0.65	19	0	1	19
1	5	0.29	3	0.5	annual	0.65	20	0	1	20
1	5	0.29	3	0.5	3-monthly	0.5	0	0	0.16	0
1	5	0.29	3	0.5	3-monthly	0.5	1	0	0.246	0.25
1	5	0.29	3	0.5	3-monthly	0.5	2	0	0.358	0.5
1	5	0.29	3	0.5	3-monthly	0.5	3	0	0.495	0.75
1	5	0.29	3	0.5	3-monthly	0.5	4	0	0.639	1
1	5	0.29	3	0.5	3-monthly	0.5	5	0	0.74	1.25
1	5	0.29	3	0.5	3-monthly	0.5	6	0	0.824	1.5
1	5	0.29	3	0.5	3-monthly	0.5	7	0	0.902	1.75
1	5	0.29	3	0.5	3-monthly	0.5	8	0	0.934	2
1	5	0.29	3	0.5	3-monthly	0.5	9	0	0.964	2.25
1	5	0.29	3	0.5	3-monthly	0.5	10	0	0.977	2.5
1	5	0.29	3	0.5	3-monthly	0.5	11	0	0.989	2.75
1	5	0.29	3	0.5	3-monthly	0.5	12	1	0.994	3
1	5	0.29	3	0.5	3-monthly	0.5	13	0	0.994	3.25
1	5	0.29	3	0.5	3-monthly	0.5	14	0	0.997	3.5
1	5	0.29	3	0.5	3-monthly	0.5	15	0	1	3.75
1	5	0.29	3	0.5	3-monthly	0.5	16	0	1	4
1	5	0.29	3	0.5	3-monthly	0.5	17	0	0.998	4.25
1	5	0.29	3	0.5	3-monthly	0.5	18	0	1	4.5
1	5	0.29	3	0.5	3-monthly	0.5	19	0	1	4.75
1	5	0.29	3	0.5	3-monthly	0.5	20	0	1	5
1	5	0.29	3	0.5	3-monthly	0.65	0	0	0.16	0
1	5	0.29	3	0.5	3-monthly	0.65	1	0	0.261	0.25
1	5	0.29	3	0.5	3-monthly	0.65	2	0	0.491	0.5
1	5	0.29	3	0.5	3-monthly	0.65	3	0	0.69	0.75
1	5	0.29	3	0.5	3-monthly	0.65	4	0	0.838	1
1	5	0.29	3	0.5	3-monthly	0.65	5	0	0.914	1.25
1	5	0.29	3	0.5	3-monthly	0.65	6	0	0.961	1.5
1	5	0.29	3	0.5	3-monthly	0.65	7	0	0.988	1.75
1	5	0.29	3	0.5	3-monthly	0.65	8	1	0.996	2
1	5	0.29	3	0.5	3-monthly	0.65	9	0	0.998	2.25
1	5	0.29	3	0.5	3-monthly	0.65	10	0	0.998	2.5
1	5	0.29	3	0.5	3-monthly	0.65	11	0	0.999	2.75
1	5	0.29	3	0.5	3-monthly	0.65	12	0	1	3
1	5	0.29	3	0.5	3-monthly	0.65	13	0	1	3.25
1	5	0.29	3	0.5	3-monthly	0.65	14	0	1	3.5
1	5	0.29	3	0.5	3-monthly	0.65	15	0	1	3.75
1	5	0.29	3	0.5	3-monthly	0.65	16	0	1	4
1	5	0.29	3	0.5	3-monthly	0.65	17	0	1	4.25
1	5	0.29	3	0.5	3-monthly	0.65	18	0	1	4.5
1	5	0.29	3	0.5	3-monthly	0.65	19	0	1	4.75
1	5	0.29	3	0.5	3-monthly	0.65	20	0	1	5
1	5	0.29	3	0.5	6-monthly	0.5	0	0	0.16	0
1	5	0.29	3	0.5	6-monthly	0.5	1	0	0.25	0.5
1	5	0.29	3	0.5	6-monthly	0.5	2	0	0.386	1
1	5	0.29	3	0.5	6-monthly	0.5	3	0	0.538	1.5
1	5	0.29	3	0.5	6-monthly	0.5	4	0	0.682	2
1	5	0.29	3	0.5	6-monthly	0.5	5	0	0.82	2.5
1	5	0.29	3	0.5	6-monthly	0.5	6	0	0.896	3
1	5	0.29	3	0.5	6-monthly	0.5	7	0	0.949	3.5
1	5	0.29	3	0.5	6-monthly	0.5	8	0	0.965	4
1	5	0.29	3	0.5	6-monthly	0.5	9	1	0.994	4.5
1	5	0.29	3	0.5	6-monthly	0.5	10	0	0.994	5
1	5	0.29	3	0.5	6-monthly	0.5	11	0	0.998	5.5
1	5	0.29	3	0.5	6-monthly	0.5	12	0	1	6
1	5	0.29	3	0.5	6-monthly	0.5	13	0	1	6.5
1	5	0.29	3	0.5	6-monthly	0.5	14	0	1	7
1	5	0.29	3	0.5	6-monthly	0.5	15	0	1	7.5
1	5	0.29	3	0.5	6-monthly	0.5	16	0	1	8
1	5	0.29	3	0.5	6-monthly	0.5	17	0	1	8.5
1	5	0.29	3	0.5	6-monthly	0.5	18	0	1	9
1	5	0.29	3	0.5	6-monthly	0.5	19	0	1	9.5
1	5	0.29	3	0.5	6-monthly	0.5	20	0	1	10
1	5	0.29	3	0.5	6-monthly	0.65	0	0	0.16	0
1	5	0.29	3	0.5	6-monthly	0.65	1	0	0.285	0.5
1	5	0.29	3	0.5	6-monthly	0.65	2	0	0.518	1
1	5	0.29	3	0.5	6-monthly	0.65	3	0	0.738	1.5
1	5	0.29	3	0.5	6-monthly	0.65	4	0	0.892	2
1	5	0.29	3	0.5	6-monthly	0.65	5	0	0.957	2.5
1	5	0.29	3	0.5	6-monthly	0.65	6	0	0.989	3
1	5	0.29	3	0.5	6-monthly	0.65	7	1	0.995	3.5
1	5	0.29	3	0.5	6-monthly	0.65	8	0	0.999	4
1	5	0.29	3	0.5	6-monthly	0.65	9	0	0.999	4.5
1	5	0.29	3	0.5	6-monthly	0.65	10	0	1	5
1	5	0.29	3	0.5	6-monthly	0.65	11	0	1	5.5
1	5	0.29	3	0.5	6-monthly	0.65	12	0	1	6
1	5	0.29	3	0.5	6-monthly	0.65	13	0	1	6.5
1	5	0.29	3	0.5	6-monthly	0.65	14	0	1	7
1	5	0.29	3	0.5	6-monthly	0.65	15	0	1	7.5
1	5	0.29	3	0.5	6-monthly	0.65	16	0	1	8
1	5	0.29	3	0.5	6-monthly	0.65	17	0	1	8.5
1	5	0.29	3	0.5	6-monthly	0.65	18	0	1	9
1	5	0.29	3	0.5	6-monthly	0.65	19	0	1	9.5
1	5	0.29	3	0.5	6-monthly	0.65	20	0	1	10
1	5	0.29	3	0.65	annual	0.5	0	0	0.303	0
1	5	0.29	3	0.65	annual	0.5	1	0	0.441	1
1	5	0.29	3	0.65	annual	0.5	2	0	0.645	2
1	5	0.29	3	0.65	annual	0.5	3	0	0.821	3
1	5	0.29	3	0.65	annual	0.5	4	0	0.903	4
1	5	0.29	3	0.65	annual	0.5	5	0	0.96	5
1	5	0.29	3	0.65	annual	0.5	6	0	0.989	6
1	5	0.29	3	0.65	annual	0.5	7	1	0.991	7
1	5	0.29	3	0.65	annual	0.5	8	0	0.998	8
1	5	0.29	3	0.65	annual	0.5	9	0	0.999	9
1	5	0.29	3	0.65	annual	0.5	10	0	1	10
1	5	0.29	3	0.65	annual	0.5	11	0	1	11
1	5	0.29	3	0.65	annual	0.5	12	0	1	12
1	5	0.29	3	0.65	annual	0.5	13	0	1	13
1	5	0.29	3	0.65	annual	0.5	14	0	1	14
1	5	0.29	3	0.65	annual	0.5	15	0	1	15
1	5	0.29	3	0.65	annual	0.5	16	0	1	16
1	5	0.29	3	0.65	annual	0.5	17	0	1	17
1	5	0.29	3	0.65	annual	0.5	18	0	1	18
1	5	0.29	3	0.65	annual	0.5	19	0	1	19
1	5	0.29	3	0.65	annual	0.5	20	0	1	20
1	5	0.29	3	0.65	annual	0.65	0	0	0.303	0
1	5	0.29	3	0.65	annual	0.65	1	0	0.496	1
1	5	0.29	3	0.65	annual	0.65	2	0	0.792	2
1	5	0.29	3	0.65	annual	0.65	3	0	0.931	3
1	5	0.29	3	0.65	annual	0.65	4	0	0.98	4
1	5	0.29	3	0.65	annual	0.65	5	1	0.999	5
1	5	0.29	3	0.65	annual	0.65	6	0	0.999	6
1	5	0.29	3	0.65	annual	0.65	7	0	1	7
1	5	0.29	3	0.65	annual	0.65	8	0	1	8
1	5	0.29	3	0.65	annual	0.65	9	0	1	9
1	5	0.29	3	0.65	annual	0.65	10	0	1	10
1	5	0.29	3	0.65	annual	0.65	11	0	1	11
1	5	0.29	3	0.65	annual	0.65	12	0	1	12
1	5	0.29	3	0.65	annual	0.65	13	0	1	13
1	5	0.29	3	0.65	annual	0.65	14	0	1	14
1	5	0.29	3	0.65	annual	0.65	15	0	1	15
1	5	0.29	3	0.65	annual	0.65	16	0	1	16
1	5	0.29	3	0.65	annual	0.65	17	0	1	17
1	5	0.29	3	0.65	annual	0.65	18	0	1	18
1	5	0.29	3	0.65	annual	0.65	19	0	1	19
1	5	0.29	3	0.65	annual	0.65	20	0	1	20
1	5	0.29	3	0.65	annual	0.8	0	0	0.303	0
1	5	0.29	3	0.65	annual	0.8	1	0	0.611	1
1	5	0.29	3	0.65	annual	0.8	2	0	0.873	2
1	5	0.29	3	0.65	annual	0.8	3	0	0.977	3
1	5	0.29	3	0.65	annual	0.8	4	1	0.999	4
1	5	0.29	3	0.65	annual	0.8	5	0	1	5
1	5	0.29	3	0.65	annual	0.8	6	0	1	6
1	5	0.29	3	0.65	annual	0.8	7	0	1	7
1	5	0.29	3	0.65	annual	0.8	8	0	1	8
1	5	0.29	3	0.65	annual	0.8	9	0	1	9
1	5	0.29	3	0.65	annual	0.8	10	0	1	10
1	5	0.29	3	0.65	annual	0.8	11	0	1	11
1	5	0.29	3	0.65	annual	0.8	12	0	1	12
1	5	0.29	3	0.65	annual	0.8	13	0	1	13
1	5	0.29	3	0.65	annual	0.8	14	0	1	14
1	5	0.29	3	0.65	annual	0.8	15	0	1	15
1	5	0.29	3	0.65	annual	0.8	16	0	1	16
1	5	0.29	3	0.65	annual	0.8	17	0	1	17
1	5	0.29	3	0.65	annual	0.8	18	0	1	18
1	5	0.29	3	0.65	annual	0.8	19	0	1	19
1	5	0.29	3	0.65	annual	0.8	20	0	1	20
1	5	0.29	3	0.65	3-monthly	0.5	0	0	0.303	0
1	5	0.29	3	0.65	3-monthly	0.5	1	0	0.414	0.25
1	5	0.29	3	0.65	3-monthly	0.5	2	0	0.566	0.5
1	5	0.29	3	0.65	3-monthly	0.5	3	0	0.714	0.75
1	5	0.29	3	0.65	3-monthly	0.5	4	0	0.823	1
1	5	0.29	3	0.65	3-monthly	0.5	5	0	0.879	1.25
1	5	0.29	3	0.65	3-monthly	0.5	6	0	0.943	1.5
1	5	0.29	3	0.65	3-monthly	0.5	7	0	0.962	1.75
1	5	0.29	3	0.65	3-monthly	0.5	8	0	0.989	2
1	5	0.29	3	0.65	3-monthly	0.5	9	0	0.987	2.25
1	5	0.29	3	0.65	3-monthly	0.5	10	1	0.993	2.5
1	5	0.29	3	0.65	3-monthly	0.5	11	0	0.996	2.75
1	5	0.29	3	0.65	3-monthly	0.5	12	0	1	3
1	5	0.29	3	0.65	3-monthly	0.5	13	0	1	3.25
1	5	0.29	3	0.65	3-monthly	0.5	14	0	0.999	3.5
1	5	0.29	3	0.65	3-monthly	0.5	15	0	1	3.75
1	5	0.29	3	0.65	3-monthly	0.5	16	0	0.999	4
1	5	0.29	3	0.65	3-monthly	0.5	17	0	0.999	4.25
1	5	0.29	3	0.65	3-monthly	0.5	18	0	1	4.5
1	5	0.29	3	0.65	3-monthly	0.5	19	0	0.999	4.75
1	5	0.29	3	0.65	3-monthly	0.5	20	0	1	5
1	5	0.29	3	0.65	3-monthly	0.65	0	0	0.303	0
1	5	0.29	3	0.65	3-monthly	0.65	1	0	0.493	0.25
1	5	0.29	3	0.65	3-monthly	0.65	2	0	0.686	0.5
1	5	0.29	3	0.65	3-monthly	0.65	3	0	0.857	0.75
1	5	0.29	3	0.65	3-monthly	0.65	4	0	0.931	1
1	5	0.29	3	0.65	3-monthly	0.65	5	0	0.974	1.25
1	5	0.29	3	0.65	3-monthly	0.65	6	1	0.991	1.5
1	5	0.29	3	0.65	3-monthly	0.65	7	0	0.997	1.75
1	5	0.29	3	0.65	3-monthly	0.65	8	0	0.999	2
1	5	0.29	3	0.65	3-monthly	0.65	9	0	1	2.25
1	5	0.29	3	0.65	3-monthly	0.65	10	0	1	2.5
1	5	0.29	3	0.65	3-monthly	0.65	11	0	1	2.75
1	5	0.29	3	0.65	3-monthly	0.65	12	0	1	3
1	5	0.29	3	0.65	3-monthly	0.65	13	0	1	3.25
1	5	0.29	3	0.65	3-monthly	0.65	14	0	1	3.5
1	5	0.29	3	0.65	3-monthly	0.65	15	0	1	3.75
1	5	0.29	3	0.65	3-monthly	0.65	16	0	1	4
1	5	0.29	3	0.65	3-monthly	0.65	17	0	1	4.25
1	5	0.29	3	0.65	3-monthly	0.65	18	0	1	4.5
1	5	0.29	3	0.65	3-monthly	0.65	19	0	1	4.75
1	5	0.29	3	0.65	3-monthly	0.65	20	0	1	5
1	5	0.29	3	0.65	3-monthly	0.8	0	0	0.303	0
1	5	0.29	3	0.65	3-monthly	0.8	1	0	0.508	0.25
1	5	0.29	3	0.65	3-monthly	0.8	2	0	0.761	0.5
1	5	0.29	3	0.65	3-monthly	0.8	3	0	0.922	0.75
1	5	0.29	3	0.65	3-monthly	0.8	4	0	0.973	1
1	5	0.29	3	0.65	3-monthly	0.8	5	1	0.991	1.25
1	5	0.29	3	0.65	3-monthly	0.8	6	0	0.998	1.5
1	5	0.29	3	0.65	3-monthly	0.8	7	0	1	1.75
1	5	0.29	3	0.65	3-monthly	0.8	8	0	0.999	2
1	5	0.29	3	0.65	3-monthly	0.8	9	0	1	2.25
1	5	0.29	3	0.65	3-monthly	0.8	10	0	0.999	2.5
1	5	0.29	3	0.65	3-monthly	0.8	11	0	1	2.75
1	5	0.29	3	0.65	3-monthly	0.8	12	0	1	3
1	5	0.29	3	0.65	3-monthly	0.8	13	0	1	3.25
1	5	0.29	3	0.65	3-monthly	0.8	14	0	1	3.5
1	5	0.29	3	0.65	3-monthly	0.8	15	0	1	3.75
1	5	0.29	3	0.65	3-monthly	0.8	16	0	1	4
1	5	0.29	3	0.65	3-monthly	0.8	17	0	1	4.25
1	5	0.29	3	0.65	3-monthly	0.8	18	0	1	4.5
1	5	0.29	3	0.65	3-monthly	0.8	19	0	1	4.75
1	5	0.29	3	0.65	3-monthly	0.8	20	0	1	5
1	5	0.29	3	0.65	6-monthly	0.5	0	0	0.303	0
1	5	0.29	3	0.65	6-monthly	0.5	1	0	0.432	0.5
1	5	0.29	3	0.65	6-monthly	0.5	2	0	0.6	1
1	5	0.29	3	0.65	6-monthly	0.5	3	0	0.755	1.5
1	5	0.29	3	0.65	6-monthly	0.5	4	0	0.872	2
1	5	0.29	3	0.65	6-monthly	0.5	5	0	0.934	2.5
1	5	0.29	3	0.65	6-monthly	0.5	6	0	0.967	3
1	5	0.29	3	0.65	6-monthly	0.5	7	0	0.984	3.5
1	5	0.29	3	0.65	6-monthly	0.5	8	1	0.992	4
1	5	0.29	3	0.65	6-monthly	0.5	9	0	0.995	4.5
1	5	0.29	3	0.65	6-monthly	0.5	10	0	0.997	5
1	5	0.29	3	0.65	6-monthly	0.5	11	0	0.999	5.5
1	5	0.29	3	0.65	6-monthly	0.5	12	0	1	6
1	5	0.29	3	0.65	6-monthly	0.5	13	0	1	6.5
1	5	0.29	3	0.65	6-monthly	0.5	14	0	1	7
1	5	0.29	3	0.65	6-monthly	0.5	15	0	1	7.5
1	5	0.29	3	0.65	6-monthly	0.5	16	0	1	8
1	5	0.29	3	0.65	6-monthly	0.5	17	0	1	8.5
1	5	0.29	3	0.65	6-monthly	0.5	18	0	1	9
1	5	0.29	3	0.65	6-monthly	0.5	19	0	1	9.5
1	5	0.29	3	0.65	6-monthly	0.5	20	0	1	10
1	5	0.29	3	0.65	6-monthly	0.65	0	0	0.303	0
1	5	0.29	3	0.65	6-monthly	0.65	1	0	0.486	0.5
1	5	0.29	3	0.65	6-monthly	0.65	2	0	0.728	1
1	5	0.29	3	0.65	6-monthly	0.65	3	0	0.887	1.5
1	5	0.29	3	0.65	6-monthly	0.65	4	0	0.959	2
1	5	0.29	3	0.65	6-monthly	0.65	5	0	0.978	2.5
1	5	0.29	3	0.65	6-monthly	0.65	6	1	0.996	3
1	5	0.29	3	0.65	6-monthly	0.65	7	0	0.999	3.5
1	5	0.29	3	0.65	6-monthly	0.65	8	0	1	4
1	5	0.29	3	0.65	6-monthly	0.65	9	0	1	4.5
1	5	0.29	3	0.65	6-monthly	0.65	10	0	1	5
1	5	0.29	3	0.65	6-monthly	0.65	11	0	1	5.5
1	5	0.29	3	0.65	6-monthly	0.65	12	0	1	6
1	5	0.29	3	0.65	6-monthly	0.65	13	0	1	6.5
1	5	0.29	3	0.65	6-monthly	0.65	14	0	1	7
1	5	0.29	3	0.65	6-monthly	0.65	15	0	1	7.5
1	5	0.29	3	0.65	6-monthly	0.65	16	0	1	8
1	5	0.29	3	0.65	6-monthly	0.65	17	0	1	8.5
1	5	0.29	3	0.65	6-monthly	0.65	18	0	1	9
1	5	0.29	3	0.65	6-monthly	0.65	19	0	1	9.5
1	5	0.29	3	0.65	6-monthly	0.65	20	0	1	10
1	5	0.29	3	0.65	6-monthly	0.8	0	0	0.303	0
1	5	0.29	3	0.65	6-monthly	0.8	1	0	0.562	0.5
1	5	0.29	3	0.65	6-monthly	0.8	2	0	0.81	1
1	5	0.29	3	0.65	6-monthly	0.8	3	0	0.936	1.5
1	5	0.29	3	0.65	6-monthly	0.8	4	1	0.992	2
1	5	0.29	3	0.65	6-monthly	0.8	5	0	1	2.5
1	5	0.29	3	0.65	6-monthly	0.8	6	0	0.999	3
1	5	0.29	3	0.65	6-monthly	0.8	7	0	1	3.5
1	5	0.29	3	0.65	6-monthly	0.8	8	0	1	4
1	5	0.29	3	0.65	6-monthly	0.8	9	0	1	4.5
1	5	0.29	3	0.65	6-monthly	0.8	10	0	1	5
1	5	0.29	3	0.65	6-monthly	0.8	11	0	1	5.5
1	5	0.29	3	0.65	6-monthly	0.8	12	0	1	6
1	5	0.29	3	0.65	6-monthly	0.8	13	0	1	6.5
1	5	0.29	3	0.65	6-monthly	0.8	14	0	1	7
1	5	0.29	3	0.65	6-monthly	0.8	15	0	1	7.5
1	5	0.29	3	0.65	6-monthly	0.8	16	0	1	8
1	5	0.29	3	0.65	6-monthly	0.8	17	0	1	8.5
1	5	0.29	3	0.65	6-monthly	0.8	18	0	1	9
1	5	0.29	3	0.65	6-monthly	0.8	19	0	1	9.5
1	5	0.29	3	0.65	6-monthly	0.8	20	0	1	10
1	5	0.29	3	0.8	annual	0.65	0	0	0.419	0
1	5	0.29	3	0.8	annual	0.65	1	0	0.716	1
1	5	0.29	3	0.8	annual	0.65	2	0	0.898	2
1	5	0.29	3	0.8	annual	0.65	3	0	0.977	3
1	5	0.29	3	0.8	annual	0.65	4	1	0.994	4
1	5	0.29	3	0.8	annual	0.65	5	0	1	5
1	5	0.29	3	0.8	annual	0.65	6	0	1	6
1	5	0.29	3	0.8	annual	0.65	7	0	1	7
1	5	0.29	3	0.8	annual	0.65	8	0	1	8
1	5	0.29	3	0.8	annual	0.65	9	0	1	9
1	5	0.29	3	0.8	annual	0.65	10	0	1	10
1	5	0.29	3	0.8	annual	0.65	11	0	1	11
1	5	0.29	3	0.8	annual	0.65	12	0	1	12
1	5	0.29	3	0.8	annual	0.65	13	0	1	13
1	5	0.29	3	0.8	annual	0.65	14	0	1	14
1	5	0.29	3	0.8	annual	0.65	15	0	1	15
1	5	0.29	3	0.8	annual	0.65	16	0	1	16
1	5	0.29	3	0.8	annual	0.65	17	0	1	17
1	5	0.29	3	0.8	annual	0.65	18	0	1	18
1	5	0.29	3	0.8	annual	0.65	19	0	1	19
1	5	0.29	3	0.8	annual	0.65	20	0	1	20
1	5	0.29	3	0.8	annual	0.8	0	0	0.419	0
1	5	0.29	3	0.8	annual	0.8	1	0	0.771	1
1	5	0.29	3	0.8	annual	0.8	2	0	0.949	2
1	5	0.29	3	0.8	annual	0.8	3	1	0.993	3
1	5	0.29	3	0.8	annual	0.8	4	0	1	4
1	5	0.29	3	0.8	annual	0.8	5	0	1	5
1	5	0.29	3	0.8	annual	0.8	6	0	1	6
1	5	0.29	3	0.8	annual	0.8	7	0	1	7
1	5	0.29	3	0.8	annual	0.8	8	0	1	8
1	5	0.29	3	0.8	annual	0.8	9	0	1	9
1	5	0.29	3	0.8	annual	0.8	10	0	1	10
1	5	0.29	3	0.8	annual	0.8	11	0	1	11
1	5	0.29	3	0.8	annual	0.8	12	0	1	12
1	5	0.29	3	0.8	annual	0.8	13	0	1	13
1	5	0.29	3	0.8	annual	0.8	14	0	1	14
1	5	0.29	3	0.8	annual	0.8	15	0	1	15
1	5	0.29	3	0.8	annual	0.8	16	0	1	16
1	5	0.29	3	0.8	annual	0.8	17	0	1	17
1	5	0.29	3	0.8	annual	0.8	18	0	1	18
1	5	0.29	3	0.8	annual	0.8	19	0	1	19
1	5	0.29	3	0.8	annual	0.8	20	0	1	20
1	5	0.29	3	0.8	3-monthly	0.65	0	0	0.419	0
1	5	0.29	3	0.8	3-monthly	0.65	1	0	0.638	0.25
1	5	0.29	3	0.8	3-monthly	0.65	2	0	0.832	0.5
1	5	0.29	3	0.8	3-monthly	0.65	3	0	0.947	0.75
1	5	0.29	3	0.8	3-monthly	0.65	4	0	0.978	1
1	5	0.29	3	0.8	3-monthly	0.65	5	1	0.99	1.25
1	5	0.29	3	0.8	3-monthly	0.65	6	0	0.997	1.5
1	5	0.29	3	0.8	3-monthly	0.65	7	0	0.998	1.75
1	5	0.29	3	0.8	3-monthly	0.65	8	0	1	2
1	5	0.29	3	0.8	3-monthly	0.65	9	0	1	2.25
1	5	0.29	3	0.8	3-monthly	0.65	10	0	1	2.5
1	5	0.29	3	0.8	3-monthly	0.65	11	0	1	2.75
1	5	0.29	3	0.8	3-monthly	0.65	12	0	1	3
1	5	0.29	3	0.8	3-monthly	0.65	13	0	1	3.25
1	5	0.29	3	0.8	3-monthly	0.65	14	0	1	3.5
1	5	0.29	3	0.8	3-monthly	0.65	15	0	1	3.75
1	5	0.29	3	0.8	3-monthly	0.65	16	0	1	4
1	5	0.29	3	0.8	3-monthly	0.65	17	0	1	4.25
1	5	0.29	3	0.8	3-monthly	0.65	18	0	1	4.5
1	5	0.29	3	0.8	3-monthly	0.65	19	0	1	4.75
1	5	0.29	3	0.8	3-monthly	0.65	20	0	1	5
1	5	0.29	3	0.8	3-monthly	0.8	0	0	0.419	0
1	5	0.29	3	0.8	3-monthly	0.8	1	0	0.683	0.25
1	5	0.29	3	0.8	3-monthly	0.8	2	0	0.883	0.5
1	5	0.29	3	0.8	3-monthly	0.8	3	0	0.96	0.75
1	5	0.29	3	0.8	3-monthly	0.8	4	1	0.991	1
1	5	0.29	3	0.8	3-monthly	0.8	5	0	0.998	1.25
1	5	0.29	3	0.8	3-monthly	0.8	6	0	0.999	1.5
1	5	0.29	3	0.8	3-monthly	0.8	7	0	1	1.75
1	5	0.29	3	0.8	3-monthly	0.8	8	0	1	2
1	5	0.29	3	0.8	3-monthly	0.8	9	0	1	2.25
1	5	0.29	3	0.8	3-monthly	0.8	10	0	1	2.5
1	5	0.29	3	0.8	3-monthly	0.8	11	0	1	2.75
1	5	0.29	3	0.8	3-monthly	0.8	12	0	1	3
1	5	0.29	3	0.8	3-monthly	0.8	13	0	1	3.25
1	5	0.29	3	0.8	3-monthly	0.8	14	0	1	3.5
1	5	0.29	3	0.8	3-monthly	0.8	15	0	1	3.75
1	5	0.29	3	0.8	3-monthly	0.8	16	0	1	4
1	5	0.29	3	0.8	3-monthly	0.8	17	0	1	4.25
1	5	0.29	3	0.8	3-monthly	0.8	18	0	1	4.5
1	5	0.29	3	0.8	3-monthly	0.8	19	0	1	4.75
1	5	0.29	3	0.8	3-monthly	0.8	20	0	1	5
1	5	0.29	3	0.8	6-monthly	0.65	0	0	0.419	0
1	5	0.29	3	0.8	6-monthly	0.65	1	0	0.68	0.5
1	5	0.29	3	0.8	6-monthly	0.65	2	0	0.874	1
1	5	0.29	3	0.8	6-monthly	0.65	3	0	0.953	1.5
1	5	0.29	3	0.8	6-monthly	0.65	4	0	0.989	2
1	5	0.29	3	0.8	6-monthly	0.65	5	1	0.998	2.5
1	5	0.29	3	0.8	6-monthly	0.65	6	0	1	3
1	5	0.29	3	0.8	6-monthly	0.65	7	0	1	3.5
1	5	0.29	3	0.8	6-monthly	0.65	8	0	1	4
1	5	0.29	3	0.8	6-monthly	0.65	9	0	1	4.5
1	5	0.29	3	0.8	6-monthly	0.65	10	0	1	5
1	5	0.29	3	0.8	6-monthly	0.65	11	0	1	5.5
1	5	0.29	3	0.8	6-monthly	0.65	12	0	1	6
1	5	0.29	3	0.8	6-monthly	0.65	13	0	1	6.5
1	5	0.29	3	0.8	6-monthly	0.65	14	0	1	7
1	5	0.29	3	0.8	6-monthly	0.65	15	0	1	7.5
1	5	0.29	3	0.8	6-monthly	0.65	16	0	1	8
1	5	0.29	3	0.8	6-monthly	0.65	17	0	1	8.5
1	5	0.29	3	0.8	6-monthly	0.65	18	0	1	9
1	5	0.29	3	0.8	6-monthly	0.65	19	0	1	9.5
1	5	0.29	3	0.8	6-monthly	0.65	20	0	1	10
1	5	0.29	3	0.8	6-monthly	0.8	0	0	0.419	0
1	5	0.29	3	0.8	6-monthly	0.8	1	0	0.728	0.5
1	5	0.29	3	0.8	6-monthly	0.8	2	0	0.921	1
1	5	0.29	3	0.8	6-monthly	0.8	3	0	0.984	1.5
1	5	0.29	3	0.8	6-monthly	0.8	4	1	0.998	2
1	5	0.29	3	0.8	6-monthly	0.8	5	0	1	2.5
1	5	0.29	3	0.8	6-monthly	0.8	6	0	1	3
1	5	0.29	3	0.8	6-monthly	0.8	7	0	1	3.5
1	5	0.29	3	0.8	6-monthly	0.8	8	0	1	4
1	5	0.29	3	0.8	6-monthly	0.8	9	0	1	4.5
1	5	0.29	3	0.8	6-monthly	0.8	10	0	1	5
1	5	0.29	3	0.8	6-monthly	0.8	11	0	1	5.5
1	5	0.29	3	0.8	6-monthly	0.8	12	0	1	6
1	5	0.29	3	0.8	6-monthly	0.8	13	0	1	6.5
1	5	0.29	3	0.8	6-monthly	0.8	14	0	1	7
1	5	0.29	3	0.8	6-monthly	0.8	15	0	1	7.5
1	5	0.29	3	0.8	6-monthly	0.8	16	0	1	8
1	5	0.29	3	0.8	6-monthly	0.8	17	0	1	8.5
1	5	0.29	3	0.8	6-monthly	0.8	18	0	1	9
1	5	0.29	3	0.8	6-monthly	0.8	19	0	1	9.5
1	5	0.29	3	0.8	6-monthly	0.8	20	0	1	10
1	5	0.29	4	0.5	annual	0.5	0	0	0.263	0
1	5	0.29	4	0.5	annual	0.5	1	0	0.418	1
1	5	0.29	4	0.5	annual	0.5	2	0	0.607	2
1	5	0.29	4	0.5	annual	0.5	3	0	0.74	3
1	5	0.29	4	0.5	annual	0.5	4	0	0.874	4
1	5	0.29	4	0.5	annual	0.5	5	0	0.95	5
1	5	0.29	4	0.5	annual	0.5	6	0	0.981	6
1	5	0.29	4	0.5	annual	0.5	7	0	0.989	7
1	5	0.29	4	0.5	annual	0.5	8	1	1	8
1	5	0.29	4	0.5	annual	0.5	9	0	1	9
1	5	0.29	4	0.5	annual	0.5	10	0	1	10
1	5	0.29	4	0.5	annual	0.5	11	0	1	11
1	5	0.29	4	0.5	annual	0.5	12	0	1	12
1	5	0.29	4	0.5	annual	0.5	13	0	1	13
1	5	0.29	4	0.5	annual	0.5	14	0	1	14
1	5	0.29	4	0.5	annual	0.5	15	0	1	15
1	5	0.29	4	0.5	annual	0.5	16	0	1	16
1	5	0.29	4	0.5	annual	0.5	17	0	1	17
1	5	0.29	4	0.5	annual	0.5	18	0	1	18
1	5	0.29	4	0.5	annual	0.5	19	0	1	19
1	5	0.29	4	0.5	annual	0.5	20	0	1	20
1	5	0.29	4	0.5	annual	0.65	0	0	0.263	0
1	5	0.29	4	0.5	annual	0.65	1	0	0.495	1
1	5	0.29	4	0.5	annual	0.65	2	0	0.758	2
1	5	0.29	4	0.5	annual	0.65	3	0	0.901	3
1	5	0.29	4	0.5	annual	0.65	4	0	0.975	4
1	5	0.29	4	0.5	annual	0.65	5	1	0.994	5
1	5	0.29	4	0.5	annual	0.65	6	0	0.999	6
1	5	0.29	4	0.5	annual	0.65	7	0	0.999	7
1	5	0.29	4	0.5	annual	0.65	8	0	1	8
1	5	0.29	4	0.5	annual	0.65	9	0	1	9
1	5	0.29	4	0.5	annual	0.65	10	0	1	10
1	5	0.29	4	0.5	annual	0.65	11	0	1	11
1	5	0.29	4	0.5	annual	0.65	12	0	1	12
1	5	0.29	4	0.5	annual	0.65	13	0	1	13
1	5	0.29	4	0.5	annual	0.65	14	0	1	14
1	5	0.29	4	0.5	annual	0.65	15	0	1	15
1	5	0.29	4	0.5	annual	0.65	16	0	1	16
1	5	0.29	4	0.5	annual	0.65	17	0	1	17
1	5	0.29	4	0.5	annual	0.65	18	0	1	18
1	5	0.29	4	0.5	annual	0.65	19	0	1	19
1	5	0.29	4	0.5	annual	0.65	20	0	1	20
1	5	0.29	4	0.5	3-monthly	0.5	0	0	0.263	0
1	5	0.29	4	0.5	3-monthly	0.5	1	0	0.375	0.25
1	5	0.29	4	0.5	3-monthly	0.5	2	0	0.541	0.5
1	5	0.29	4	0.5	3-monthly	0.5	3	0	0.67	0.75
1	5	0.29	4	0.5	3-monthly	0.5	4	0	0.783	1
1	5	0.29	4	0.5	3-monthly	0.5	5	0	0.838	1.25
1	5	0.29	4	0.5	3-monthly	0.5	6	0	0.91	1.5
1	5	0.29	4	0.5	3-monthly	0.5	7	0	0.946	1.75
1	5	0.29	4	0.5	3-monthly	0.5	8	0	0.973	2
1	5	0.29	4	0.5	3-monthly	0.5	9	0	0.977	2.25
1	5	0.29	4	0.5	3-monthly	0.5	10	0	0.988	2.5
1	5	0.29	4	0.5	3-monthly	0.5	11	1	0.996	2.75
1	5	0.29	4	0.5	3-monthly	0.5	12	0	0.997	3
1	5	0.29	4	0.5	3-monthly	0.5	13	0	0.998	3.25
1	5	0.29	4	0.5	3-monthly	0.5	14	0	1	3.5
1	5	0.29	4	0.5	3-monthly	0.5	15	0	1	3.75
1	5	0.29	4	0.5	3-monthly	0.5	16	0	0.998	4
1	5	0.29	4	0.5	3-monthly	0.5	17	0	1	4.25
1	5	0.29	4	0.5	3-monthly	0.5	18	0	1	4.5
1	5	0.29	4	0.5	3-monthly	0.5	19	0	1	4.75
1	5	0.29	4	0.5	3-monthly	0.5	20	0	1	5
1	5	0.29	4	0.5	3-monthly	0.65	0	0	0.263	0
1	5	0.29	4	0.5	3-monthly	0.65	1	0	0.449	0.25
1	5	0.29	4	0.5	3-monthly	0.65	2	0	0.664	0.5
1	5	0.29	4	0.5	3-monthly	0.65	3	0	0.828	0.75
1	5	0.29	4	0.5	3-monthly	0.65	4	0	0.938	1
1	5	0.29	4	0.5	3-monthly	0.65	5	0	0.965	1.25
1	5	0.29	4	0.5	3-monthly	0.65	6	0	0.989	1.5
1	5	0.29	4	0.5	3-monthly	0.65	7	1	0.997	1.75
1	5	0.29	4	0.5	3-monthly	0.65	8	0	1	2
1	5	0.29	4	0.5	3-monthly	0.65	9	0	1	2.25
1	5	0.29	4	0.5	3-monthly	0.65	10	0	0.999	2.5
1	5	0.29	4	0.5	3-monthly	0.65	11	0	0.999	2.75
1	5	0.29	4	0.5	3-monthly	0.65	12	0	1	3
1	5	0.29	4	0.5	3-monthly	0.65	13	0	1	3.25
1	5	0.29	4	0.5	3-monthly	0.65	14	0	1	3.5
1	5	0.29	4	0.5	3-monthly	0.65	15	0	1	3.75
1	5	0.29	4	0.5	3-monthly	0.65	16	0	1	4
1	5	0.29	4	0.5	3-monthly	0.65	17	0	1	4.25
1	5	0.29	4	0.5	3-monthly	0.65	18	0	1	4.5
1	5	0.29	4	0.5	3-monthly	0.65	19	0	1	4.75
1	5	0.29	4	0.5	3-monthly	0.65	20	0	1	5
1	5	0.29	4	0.5	6-monthly	0.5	0	0	0.263	0
1	5	0.29	4	0.5	6-monthly	0.5	1	0	0.411	0.5
1	5	0.29	4	0.5	6-monthly	0.5	2	0	0.557	1
1	5	0.29	4	0.5	6-monthly	0.5	3	0	0.719	1.5
1	5	0.29	4	0.5	6-monthly	0.5	4	0	0.839	2
1	5	0.29	4	0.5	6-monthly	0.5	5	0	0.908	2.5
1	5	0.29	4	0.5	6-monthly	0.5	6	0	0.951	3
1	5	0.29	4	0.5	6-monthly	0.5	7	0	0.972	3.5
1	5	0.29	4	0.5	6-monthly	0.5	8	1	0.991	4
1	5	0.29	4	0.5	6-monthly	0.5	9	0	0.996	4.5
1	5	0.29	4	0.5	6-monthly	0.5	10	0	0.998	5
1	5	0.29	4	0.5	6-monthly	0.5	11	0	0.999	5.5
1	5	0.29	4	0.5	6-monthly	0.5	12	0	1	6
1	5	0.29	4	0.5	6-monthly	0.5	13	0	1	6.5
1	5	0.29	4	0.5	6-monthly	0.5	14	0	1	7
1	5	0.29	4	0.5	6-monthly	0.5	15	0	1	7.5
1	5	0.29	4	0.5	6-monthly	0.5	16	0	1	8
1	5	0.29	4	0.5	6-monthly	0.5	17	0	1	8.5
1	5	0.29	4	0.5	6-monthly	0.5	18	0	1	9
1	5	0.29	4	0.5	6-monthly	0.5	19	0	1	9.5
1	5	0.29	4	0.5	6-monthly	0.5	20	0	1	10
1	5	0.29	4	0.5	6-monthly	0.65	0	0	0.263	0
1	5	0.29	4	0.5	6-monthly	0.65	1	0	0.475	0.5
1	5	0.29	4	0.5	6-monthly	0.65	2	0	0.691	1
1	5	0.29	4	0.5	6-monthly	0.65	3	0	0.863	1.5
1	5	0.29	4	0.5	6-monthly	0.65	4	0	0.957	2
1	5	0.29	4	0.5	6-monthly	0.65	5	0	0.983	2.5
1	5	0.29	4	0.5	6-monthly	0.65	6	1	0.998	3
1	5	0.29	4	0.5	6-monthly	0.65	7	0	0.998	3.5
1	5	0.29	4	0.5	6-monthly	0.65	8	0	1	4
1	5	0.29	4	0.5	6-monthly	0.65	9	0	1	4.5
1	5	0.29	4	0.5	6-monthly	0.65	10	0	1	5
1	5	0.29	4	0.5	6-monthly	0.65	11	0	1	5.5
1	5	0.29	4	0.5	6-monthly	0.65	12	0	1	6
1	5	0.29	4	0.5	6-monthly	0.65	13	0	1	6.5
1	5	0.29	4	0.5	6-monthly	0.65	14	0	1	7
1	5	0.29	4	0.5	6-monthly	0.65	15	0	1	7.5
1	5	0.29	4	0.5	6-monthly	0.65	16	0	1	8
1	5	0.29	4	0.5	6-monthly	0.65	17	0	1	8.5
1	5	0.29	4	0.5	6-monthly	0.65	18	0	1	9
1	5	0.29	4	0.5	6-monthly	0.65	19	0	1	9.5
1	5	0.29	4	0.5	6-monthly	0.65	20	0	1	10
1	5	0.29	4	0.65	annual	0.5	0	0	0.496	0
1	5	0.29	4	0.65	annual	0.5	1	0	0.716	1
1	5	0.29	4	0.65	annual	0.5	2	0	0.858	2
1	5	0.29	4	0.65	annual	0.5	3	0	0.935	3
1	5	0.29	4	0.65	annual	0.5	4	0	0.98	4
1	5	0.29	4	0.65	annual	0.5	5	1	0.994	5
1	5	0.29	4	0.65	annual	0.5	6	0	0.999	6
1	5	0.29	4	0.65	annual	0.5	7	0	0.998	7
1	5	0.29	4	0.65	annual	0.5	8	0	1	8
1	5	0.29	4	0.65	annual	0.5	9	0	1	9
1	5	0.29	4	0.65	annual	0.5	10	0	1	10
1	5	0.29	4	0.65	annual	0.5	11	0	1	11
1	5	0.29	4	0.65	annual	0.5	12	0	1	12
1	5	0.29	4	0.65	annual	0.5	13	0	1	13
1	5	0.29	4	0.65	annual	0.5	14	0	1	14
1	5	0.29	4	0.65	annual	0.5	15	0	1	15
1	5	0.29	4	0.65	annual	0.5	16	0	1	16
1	5	0.29	4	0.65	annual	0.5	17	0	1	17
1	5	0.29	4	0.65	annual	0.5	18	0	1	18
1	5	0.29	4	0.65	annual	0.5	19	0	1	19
1	5	0.29	4	0.65	annual	0.5	20	0	1	20
1	5	0.29	4	0.65	annual	0.65	0	0	0.496	0
1	5	0.29	4	0.65	annual	0.65	1	0	0.792	1
1	5	0.29	4	0.65	annual	0.65	2	0	0.931	2
1	5	0.29	4	0.65	annual	0.65	3	0	0.98	3
1	5	0.29	4	0.65	annual	0.65	4	1	0.999	4
1	5	0.29	4	0.65	annual	0.65	5	0	0.999	5
1	5	0.29	4	0.65	annual	0.65	6	0	1	6
1	5	0.29	4	0.65	annual	0.65	7	0	1	7
1	5	0.29	4	0.65	annual	0.65	8	0	1	8
1	5	0.29	4	0.65	annual	0.65	9	0	1	9
1	5	0.29	4	0.65	annual	0.65	10	0	1	10
1	5	0.29	4	0.65	annual	0.65	11	0	1	11
1	5	0.29	4	0.65	annual	0.65	12	0	1	12
1	5	0.29	4	0.65	annual	0.65	13	0	1	13
1	5	0.29	4	0.65	annual	0.65	14	0	1	14
1	5	0.29	4	0.65	annual	0.65	15	0	1	15
1	5	0.29	4	0.65	annual	0.65	16	0	1	16
1	5	0.29	4	0.65	annual	0.65	17	0	1	17
1	5	0.29	4	0.65	annual	0.65	18	0	1	18
1	5	0.29	4	0.65	annual	0.65	19	0	1	19
1	5	0.29	4	0.65	annual	0.65	20	0	1	20
1	5	0.29	4	0.65	annual	0.8	0	0	0.496	0
1	5	0.29	4	0.65	annual	0.8	1	0	0.839	1
1	5	0.29	4	0.65	annual	0.8	2	0	0.965	2
1	5	0.29	4	0.65	annual	0.8	3	1	0.996	3
1	5	0.29	4	0.65	annual	0.8	4	0	1	4
1	5	0.29	4	0.65	annual	0.8	5	0	1	5
1	5	0.29	4	0.65	annual	0.8	6	0	1	6
1	5	0.29	4	0.65	annual	0.8	7	0	1	7
1	5	0.29	4	0.65	annual	0.8	8	0	1	8
1	5	0.29	4	0.65	annual	0.8	9	0	1	9
1	5	0.29	4	0.65	annual	0.8	10	0	1	10
1	5	0.29	4	0.65	annual	0.8	11	0	1	11
1	5	0.29	4	0.65	annual	0.8	12	0	1	12
1	5	0.29	4	0.65	annual	0.8	13	0	1	13
1	5	0.29	4	0.65	annual	0.8	14	0	1	14
1	5	0.29	4	0.65	annual	0.8	15	0	1	15
1	5	0.29	4	0.65	annual	0.8	16	0	1	16
1	5	0.29	4	0.65	annual	0.8	17	0	1	17
1	5	0.29	4	0.65	annual	0.8	18	0	1	18
1	5	0.29	4	0.65	annual	0.8	19	0	1	19
1	5	0.29	4	0.65	annual	0.8	20	0	1	20
1	5	0.29	4	0.65	3-monthly	0.5	0	0	0.496	0
1	5	0.29	4	0.65	3-monthly	0.5	1	0	0.661	0.25
1	5	0.29	4	0.65	3-monthly	0.5	2	0	0.797	0.5
1	5	0.29	4	0.65	3-monthly	0.5	3	0	0.89	0.75
1	5	0.29	4	0.65	3-monthly	0.5	4	0	0.939	1
1	5	0.29	4	0.65	3-monthly	0.5	5	0	0.966	1.25
1	5	0.29	4	0.65	3-monthly	0.5	6	0	0.986	1.5
1	5	0.29	4	0.65	3-monthly	0.5	7	1	0.992	1.75
1	5	0.29	4	0.65	3-monthly	0.5	8	0	0.998	2
1	5	0.29	4	0.65	3-monthly	0.5	9	0	0.996	2.25
1	5	0.29	4	0.65	3-monthly	0.5	10	0	0.997	2.5
1	5	0.29	4	0.65	3-monthly	0.5	11	0	0.999	2.75
1	5	0.29	4	0.65	3-monthly	0.5	12	0	0.999	3
1	5	0.29	4	0.65	3-monthly	0.5	13	0	1	3.25
1	5	0.29	4	0.65	3-monthly	0.5	14	0	1	3.5
1	5	0.29	4	0.65	3-monthly	0.5	15	0	1	3.75
1	5	0.29	4	0.65	3-monthly	0.5	16	0	1	4
1	5	0.29	4	0.65	3-monthly	0.5	17	0	1	4.25
1	5	0.29	4	0.65	3-monthly	0.5	18	0	1	4.5
1	5	0.29	4	0.65	3-monthly	0.5	19	0	1	4.75
1	5	0.29	4	0.65	3-monthly	0.5	20	0	1	5
1	5	0.29	4	0.65	3-monthly	0.65	0	0	0.496	0
1	5	0.29	4	0.65	3-monthly	0.65	1	0	0.713	0.25
1	5	0.29	4	0.65	3-monthly	0.65	2	0	0.877	0.5
1	5	0.29	4	0.65	3-monthly	0.65	3	0	0.955	0.75
1	5	0.29	4	0.65	3-monthly	0.65	4	0	0.982	1
1	5	0.29	4	0.65	3-monthly	0.65	5	1	0.995	1.25
1	5	0.29	4	0.65	3-monthly	0.65	6	0	1	1.5
1	5	0.29	4	0.65	3-monthly	0.65	7	0	1	1.75
1	5	0.29	4	0.65	3-monthly	0.65	8	0	1	2
1	5	0.29	4	0.65	3-monthly	0.65	9	0	1	2.25
1	5	0.29	4	0.65	3-monthly	0.65	10	0	1	2.5
1	5	0.29	4	0.65	3-monthly	0.65	11	0	1	2.75
1	5	0.29	4	0.65	3-monthly	0.65	12	0	1	3
1	5	0.29	4	0.65	3-monthly	0.65	13	0	1	3.25
1	5	0.29	4	0.65	3-monthly	0.65	14	0	1	3.5
1	5	0.29	4	0.65	3-monthly	0.65	15	0	1	3.75
1	5	0.29	4	0.65	3-monthly	0.65	16	0	1	4
1	5	0.29	4	0.65	3-monthly	0.65	17	0	1	4.25
1	5	0.29	4	0.65	3-monthly	0.65	18	0	1	4.5
1	5	0.29	4	0.65	3-monthly	0.65	19	0	1	4.75
1	5	0.29	4	0.65	3-monthly	0.65	20	0	1	5
1	5	0.29	4	0.65	3-monthly	0.8	0	0	0.496	0
1	5	0.29	4	0.65	3-monthly	0.8	1	0	0.781	0.25
1	5	0.29	4	0.65	3-monthly	0.8	2	0	0.929	0.5
1	5	0.29	4	0.65	3-monthly	0.8	3	0	0.975	0.75
[truncated: 90,611 more rows]
